# Supplementary material for: Immature Caenorhabditis elegans motor neurons control early embryo behavior via both synaptic and nonsynaptic GABA release
Source: Proc Natl Acad Sci U S A. 2026 Jan 6;123(2):e2508541123. doi: 10.1073/pnas.2508541123 (PMC12799128; doi:10.1073/pnas.2508541123)
Supplement: Supplementary file 2 — Dataset S01 (XLSX) [file pnas.2508541123.sd01.xlsx]

## Sheet: Figure 1
Figure 1H								Figure 1I								Figure 1J
	UNC-2 NR intensity (AU)			"unc-2 mNRA (% max)"				ACR-16 NR intensity (AU)			"acr-16 mNRA (% max)"				UNC-49 NR intensity (AU)			"unc-49 mNRA (% max)"
Integrated fluorescence (AU)	Age (mpf)		Age (mpf)	unc-2 mNRA (% max)			Integrated fluorescence (AU)	Age (mpf)		Age (mpf)	acr-16 mNRA (% max)			Integrated fluorescence (AU)	Age (mpf)		Age (mpf)	unc-49 mNRA (% max)
0	540		471	28.3151			15599	540		471	4.64978			0	540		471	18.0524
218218	540		510	34.9453			0	540		510	12.9657			0	540		510	36.531
0	540		548	59.9569			0	540		548	35.5887			0	540		548	63.8228
0	540		587	77.4911			0	540		587	73.7705			768064	540		587	76.4715
0	540		626	78.6385			36975	540		626	100			0	540		626	75.0322
0	540		665	100			0	540		665	99.4635			0	540		665	100
0	540						259253	540						0	540
106313	540						0	540						0	540
0	540						0	540						0	540
0	540						0	540						0	540
230693	540						0	540						0	570
153031	540						0	540						0	570
0	540						0	540						0	570
0	540						325771	570						0	570
299924	540						0	570						0	570
0	540						0	570						0	570
0	540						0	570						0	570
0	540						406058	570						0	570
0	540						15814	570						0	570
248894	540						949324	570						1679306	570
0	540						365216	570						0	600
0	540						0	570						0	600
0	540						0	570						1173474	600
0	540						0	570						0	600
0	540						0	570						0	600
0	540						68200	570						3542660	600
0	540						351460	600						0	600
0	540						640432	600						471094	600
0	600						329808	600						1883632	600
2215438	600						0	600						726060	600
172414	600						1617052	600						1002520	630
1057850	600						0	600						4296605	630
2546630	600						115558	600						NaN	630
0	600						434030	600						508951	630
6154102	600						1972742	600						NaN	630
0	600						1059692	600						NaN	630
2110222	600						0	600						202068	630
0	600						269223	600						42075	630
0	600						0	600						NaN	630
610743	600						0	630						786091	630
3856171	600						667087	630						2735598	660
2340675	600						455590	630						4555053	660
0	600						NaN	630						4528448	660
0	600						5456926	630						NaN	660
21332	600						806246	630						3330963	660
129306	600						1212574	630						8327501	660
930352	600						284656	630						980237	660
1054083	600						732943	630						5774272	660
1808318	600						2041728	630						NaN	660
60240	600						31272	630						NaN	660
554959	600						NaN	630						6934506	690
1777277	600						NaN	630						747642	690
4129690	600						397237	660						NaN	690
0	600						773782	660						1113114	690
99424	600						1100662	660						192311	690
0	600						NaN	660						NaN	690
498526	660						NaN	660						502389	690
2407923	660						154481	660						7387809	690
455876	660						885921	660						1227148	690
836142	660						NaN	660						2497910	690
4632905	660						197267	660						4680005	720
4051155	660						1023494	660						6281194	720
1718905	660						NaN	660						8754135	720
5912611	660						733437	660						NaN	720
2821795	660						1235330	660						3339834	720
3778358	660						1547206	690						424358	720
4917065	660						1952616	690						6089604	720
6743595	660						NaN	690						851190	720
3541483	660						NaN	690						6238050	720
6225927	660						4763743	690						9108748	720
7438827	660						1345812	690						7079121	750
NaN	660						2056968	690						12968739	750
5235264	660						NaN	690						4730294	750
4744036	660						NaN	690						13523100	750
4678473	660						450655	690						NaN	750
3687585	660						2616442	690						712002	750
1609727	660						1411219	690						NaN	750
1190321	660						819043	690						770207	750
5944314	660													4486207	750
1201607	660													6336103	750
7523752	660													10591077	780
4142599	660													10812034	780
9282790	660													1182596	780
8656716	660													12553545	780
12925306	720													168713	780
12581638	720													NaN	780
9277644	720													4949985	780
NaN	720													1252161	780
NaN	720													1711917	780
15060005	720													1980092	780
7114168	720
8471873	720
6593042	720
3652153	720
17891298	720
13378333	720
8142418	720
3890809	720
5385731	720
9845993	720
4158633	720
18877308	720
5869252	720
2355583	720
9250378	720
2410555	720
3239879	720
NaN	720
15518880	720
11082798	720
12933078	720
14045417	720
21923708	780
NaN	780
8973255	780
6979772	780
NaN	780
NaN	780
16086844	780
NaN	780
17454284	780
NaN	780
1345280	780
15087878	780
NaN	780
4752631	780
6347689	780
4718441	780
14364358	780
18486692	780
8503577	780
15896327	780
15250397	780
3395853	780
9688722	780
NaN	780
18763008	780
4095995	780
20273564	780
19138217	780
