# Supplementary material for: Immature Caenorhabditis elegans motor neurons control early embryo behavior via both synaptic and nonsynaptic GABA release
Source: Proc Natl Acad Sci U S A. 2026 Jan 6;123(2):e2508541123. doi: 10.1073/pnas.2508541123 (PMC12799128; doi:10.1073/pnas.2508541123)
Supplement: Supplementary file 3 — Dataset S02 (XLSX) [file pnas.2508541123.sd02.xlsx]

## Sheet: Figure 2
Figure 2B					Figure 2C					Figure 2E					Figure 2F
	"Max slowing rate [-dd(pixels)/s]"					"Max slowing rate [-dd(pixels)/s]"					"Max slowing rate [-dd(pixels)/s]"					"Max slowing rate [-dd(pixels)/s]"
WT	snf-11(ok156)	snf-11(tm625)	snf-11(nu775)		WT	snf-11	snf-11; myo-3p:snf-11	snf-11; sbt-1p:snf-11		WT	unc-25				WT	snf-11	unc-25; snf-11	unc-25
0.0205525	0.0316845	0.0268235	0.0343337		0.0235987	0.0372442	0.0226493	0.0230806		0.0236987	NaN				0.0236987	NaN	NaN	NaN
0.0226779	0.043953	0.0209628	0.0464741		NaN	0.0428883	0.0225254	0.0213171		0.0269068	0.0241251				0.0269068	0.0299194	0.020212	0.0241251
0.0193777	0.0350033	0.0283905	0.0345513		0.0200286	0.0362559	0.024751	NaN		NaN	NaN				NaN	0.0348868	0.020697	NaN
0.0181809	0.0396522	0.0310304	0.0355802		NaN	NaN	0.0280394	NaN		0.0298738	0.0232286				0.0298738	0.0383362	0.0179026	0.0232286
0.0214832	0.0294215	NaN	0.0293917		0.0258843	NaN	0.0232021	0.0261031		0.0237917	NaN				0.0237917	0.0301453	0.0209448	NaN
0.0156482	0.0372107	0.0288722	0.0343804		0.0206988	0.0334655	0.0215274	NaN		0.0243047	NaN				0.0243047	0.0355307	0.0237995	NaN
0.0174248	0.029443	0.0244143	0.0372779		0.0251438	NaN	0.0212954	0.027083		0.0243492	0.0298206				0.0243492	0.0363269	0.0221146	0.0298206
0.0192783	NaN	0.0360969	0.0344576		0.0219738	0.0318338	0.0220022	0.0254879		0.0272184	0.0236564				0.0272184	0.0301646	0.0163883	0.0236564
0.0189133	0.0256886	0.0306561	0.0389455		0.0192745	NaN	0.0164889	0.0210685		0.0244191	0.0183106				0.0244191	0.0424707	0.0182422	0.0183106
0.0235729	0.0363087	0.0233193	0.0313675		NaN	NaN	0.0244696	0.024023		0.0223359	NaN				0.0223359	0.0366781	0.0199509	NaN
0.0216477	0.0256354	0.0325994	0.0366303		0.0198377	0.0327425	0.0290592	0.0194704		NaN	0.0174213				NaN	0.0330377	0.0179781	0.0174213
0.0167649	0.0343693	0.0291678	0.0293379		0.0229299	NaN	0.0212061	0.0223376		0.0292089	0.0193832				0.0292089	0.0321671	NaN	0.0193832
0.0213872	0.0240698	0.0390598	0.0451825		0.0257677	NaN	NaN	0.0215308		0.0253901	0.0204499				0.0253901	0.0371076	0.0148988	0.0204499
0.0196424	0.0362858	0.0404481	NaN		0.0215917	0.0320441	0.0276153	0.0212873		0.0224317	NaN				0.0224317	0.0258623	0.0166645	NaN
		0.0373513	0.0256076		0.0234349	NaN	0.0224198	0.0235704		0.0278661	NaN				0.0278661			NaN
		0.0266265	0.0334486		0.0264258	NaN	0.0189055	0.0252511		0.0241748	0.0204657				0.0241748			0.0204657
		0.0382984			NaN	0.0347367				0.0218543	0.0194006				0.0218543			0.0194006
		0.0352666			0.0228187	0.0523138				0.0290791	0.0222241				0.0290791			0.0222241
					0.0263113	0.0477695				NaN	0.0215127				NaN			0.0215127
					0.0163068	0.0317318				0.0267285	0.024592				0.0267285			0.024592
					0.0266376	0.0353865				0.0314957	NaN				0.0314957			NaN
					0.0252997	NaN				NaN	NaN				NaN			NaN
					0.0254787	0.0534029				NaN	NaN				NaN			NaN
					0.0147849	0.0299518				NaN	NaN				NaN			NaN
					0.0256726	0.0389545				0.026596	0.0203679				0.026596			0.0203679
					0.0225119	0.0359032				0.0278384	0.01934				0.0278384			0.01934
					0.0227412	0.031754				0.0245248	0.0215236				0.0245248			0.0215236
					0.0272228	0.0488328				NaN	0.0190492				NaN			0.0190492
						0.0521418				NaN	0.0209928				NaN			0.0209928
						NaN				0.0227117	0.0173995				0.0227117			0.0173995
						0.0319387				NaN	0.0259992				NaN			0.0259992
						0.0420002				NaN	NaN				NaN			NaN
										0.0246287	0.0200433				0.0246287			0.0200433
										0.0254899	0.0162678				0.0254899			0.0162678
										0.0243163	NaN				0.0243163			NaN
										NaN	0.0207605				NaN			0.0207605
										0.0195155	0.0180146				0.0195155			0.0180146
										NaN	0.0171523				NaN			0.0171523
										0.0259396	NaN				0.0259396			NaN
										0.0281681	NaN				0.0281681			NaN
										0.0270481	0.0196717				0.0270481			0.0196717
										0.0263199	0.0235783				0.0263199			0.0235783
										0.0234889	NaN				0.0234889			NaN
										0.0257971	0.020922				0.0257971			0.020922
										0.0271012	NaN				0.0271012			NaN
										NaN	0.016794				NaN			0.016794
										0.0243406	0.0186471				0.0243406			0.0186471
										0.0271187	0.0165612				0.0271187			0.0165612
										0.0225738	0.0206742
										0.0235816	0.0164308
										0.021102	0.0220321
										0.0247735	0.0228859
										0.0245527	0.0179609
										0.0213296	NaN
										0.0216884	0.0186898
										0.0208324	0.0247116
										0.0263355	0.0187475
										0.0286875	0.0194156
										0.0234097	0.0165823
										0.0249436	0.0197468
										0.0247304	0.018654
										0.0299996	0.0222638
										0.0225444	0.0222347
										0.0236677	NaN
										0.0241461	0.0220336
										0.02284	0.0246967
										0.0257177	0.020614
										0.0230564	0.0181685
										0.027128	NaN
										0.0282644	NaN
										0.020799	0.0249244
										0.0271193	0.0248771
										0.023646	0.0259451
										0.0243348	NaN
										0.0278371	NaN
										0.0252557	0.0174456
										NaN	0.0214241
										0.0319316	0.0192233
										0.0269302	0.018157
										0.0173582	0.0192456
