# Supplementary material for: Immature Caenorhabditis elegans motor neurons control early embryo behavior via both synaptic and nonsynaptic GABA release
Source: Proc Natl Acad Sci U S A. 2026 Jan 6;123(2):e2508541123. doi: 10.1073/pnas.2508541123 (PMC12799128; doi:10.1073/pnas.2508541123)
Supplement: Supplementary file 5 — Dataset S04 (XLSX) [file pnas.2508541123.sd04.xlsx]

## Sheet: Figure 4
Figure 4A					Figure 4B				Figure 4F								Figure 4J																							Embryo number	bin
	"Max slowing rate [-dd(pixels)/s]"					"Max slowing rate [-dd(pixels)/s]"				"DD DNC neurites (%embryos)"								"Axonal UNC-25 (%embryos)"
WT	snf-11	lim-6	unc-30		unc-3	unc-3;snf-11	snf-11		WT				snf-11				WT				snf-11
0.033782	0.0440549	NaN	0.0190712		0.0233043	0.0382873	0.0337484		embryo ID	Age (mpf)	DNC presence		embryo ID	Age (mpf)	DNC presence		embryo ID	Age (mpf)	Axon UNC-25 mNG		embryo ID	Age (mpf)	Axon UNC-25 mNG
0.023725	0.0335161	0.0389309	0.0197328		0.0256372	0.0321434	0.0374139		12	527.5	0		1	527.5	NaN		1	512.5	0		17	512.5	0
0.0320143	0.0398068	0.0456726	0.0187709		0.0217432	0.0367058	0.0364833		12	542.5	0		1	542.5	NaN		1	527.5	0		17	527.5	1
0.024619	0.0454733	0.0453243	0.0167882		0.0212119	0.0287542	0.0401166		12	557.5	0		1	557.5	0		1	542.5	0		17	542.5	1
0.0236172	0.0302928	0.0388	0.0208164		0.0201917	0.0314262	0.0385789		12	572.5	0		1	572.5	0		1	557.5	0		17	557.5	1
0.0259594	0.0486339	0.0253471	0.0223624		0.0216898	0.0281288	0.0386794		12	587.5	0		1	587.5	0		1	572.5	0		17	572.5	1
0.0248237	0.03307	0.0390528	0.0167855		0.0262661	0.0382273	0.0359146		12	602.5	0		1	602.5	0		1	587.5	1		17	587.5	1
0.0236206	0.0459423	0.0392532	0.020305		0.0209661	0.0375993	0.029193		12	617.5	0		1	617.5	1		1	602.5	1		17	602.5	1
0.0221994	0.0484696	0.0423286	0.0180552		0.0263334	0.0367502	0.0464123		12	632.5	1		1	632.5	1		1	617.5	1		17	617.5	1
0.023532	0.0263692	0.0464051	0.0231957		0.022475	0.0315284	0.0363236		13	527.5	0		2	527.5	0		1	632.5	1		17	632.5	1
0.0279598	0.0491398	0.0438072	0.0166069		0.0222666	0.0418767	0.0376825		13	542.5	0		2	542.5	0		2	512.5	0		18	512.5	0
0.0277927	0.0434885	0.0418547	0.0162892		0.0188586	0.0353427	0.0389515		13	557.5	0		2	557.5	0		2	527.5	0		18	527.5	0
0.0234301	0.0466891	0.0415871			0.0172135	0.0448402	0.0366966		13	572.5	0		2	572.5	0		2	542.5	0		18	542.5	0
0.0281712	0.0292668	0.0465595			0.0210723	0.036098	0.0320506		13	587.5	0		2	587.5	0		2	557.5	1		18	557.5	0
0.027335	0.0386135	0.0334043			0.0218673	0.0416377	0.0371447		13	602.5	0		2	602.5	0		2	572.5	1		18	572.5	1
0.0284081	0.046179	0.0418829			0.0200003	0.0315683	0.0378664		13	617.5	1		2	617.5	1		2	587.5	1		18	587.5	1
0.033782	0.0411969	NaN			0.0247468	0.0343424	0.0313161		13	632.5	1		2	632.5	1		2	602.5	1		18	602.5	0
0.023725	0.0311569	0.0389309			0.0244934	0.0295236	0.0276868		14	527.5	0		4	527.5	0		2	617.5	1		18	617.5	1
0.0320143	0.0302952	0.0456726			0.027213	0.0414624	0.029981		14	542.5	0		4	542.5	0		2	632.5	1		18	632.5	1
0.024619	0.0305748	0.0453243			0.0263947	0.0351432	0.0469319		14	557.5	0		4	557.5	0		3	512.5	0		19	512.5	0
0.0236172	0.0311396	0.0388			0.0207466	0.0334152	0.0373178		14	572.5	0		4	572.5	1		3	527.5	0		19	527.5	0
0.0259594	0.0404234	0.0253471			0.0191375	0.0327338	0.0356961		14	587.5	0		4	587.5	1		3	542.5	0		19	542.5	0
0.0248237	0.0311963	0.0390528			0.0205578	0.0439906	0.0476327		14	602.5	0		4	602.5	1		3	557.5	0		19	557.5	1
0.0236206	0.0337573	0.0392532			0.0209977	0.0355868	0.035264		14	617.5	1		4	617.5	1		3	572.5	0		19	572.5	1
0.0221994	0.0273058	0.0423286							14	632.5	1		4	632.5	1		3	587.5	1		19	587.5	1
0.023532	0.0285598	0.0464051							15	527.5	0		5	527.5	0		3	602.5	1		19	602.5	1
0.0279598	0.0206059	0.0438072							15	542.5	0		5	542.5	0		3	617.5	1		19	617.5	1
0.0277927	0.0367678	0.0418547							15	557.5	0		5	557.5	0		3	632.5	1		19	632.5	1
0.0234301	0.0440549	0.0415871							15	572.5	0		5	572.5	0		4	527.5	0		21	512.5	0
0.0281712	0.0335161	0.0465595							15	587.5	0		5	587.5	0		4	542.5	0		21	527.5	0
0.027335	0.0398068	0.0334043							15	602.5	0		5	602.5	0		4	557.5	0		21	542.5	0
0.0284081	0.0454733	0.0418829							15	617.5	1		5	617.5	0		4	572.5	0		21	557.5	0
	0.0302928								15	632.5	1		5	632.5	1		4	587.5	0		21	572.5	1
	0.0486339								16	527.5	0		6	527.5	0		4	602.5	0		21	587.5	1
	0.03307								16	542.5	0		6	542.5	0		4	617.5	1		21	602.5	1
	0.0459423								16	557.5	0		6	557.5	0		4	632.5	1		21	617.5	1
	0.0484696								16	572.5	0		6	572.5	0		5	512.5	0		21	632.5	1
	0.0263692								16	587.5	0		6	587.5	0		5	527.5	0		22	512.5	0
	0.0491398								16	602.5	0		6	602.5	1		5	542.5	0		22	527.5	0
	0.0434885								16	617.5	0		6	617.5	1		5	557.5	1		22	542.5	0
	0.0466891								16	632.5	1		6	632.5	1		5	572.5	1		22	557.5	0
	0.0292668								17	527.5	0		7	527.5	0		5	587.5	1		22	572.5	1
	0.0386135								17	542.5	0		7	542.5	0		5	602.5	1		22	587.5	1
	0.046179								17	557.5	0		7	557.5	0		5	617.5	1		22	602.5	1
									17	572.5	0		7	572.5	0		5	632.5	1		22	617.5	1
									17	587.5	0		7	587.5	1		6	512.5	0		22	632.5	1
									17	602.5	0		7	602.5	0		6	527.5	0		23	512.5	0
									17	617.5	NaN		7	617.5	1		6	542.5	0		23	527.5	0
									17	632.5	NaN		7	632.5	1		6	557.5	0		23	542.5	0
									18	527.5	0		8	527.5	0		6	572.5	0		23	557.5	0
									18	542.5	0		8	542.5	0		6	587.5	0		23	572.5	1
									18	557.5	0		8	557.5	0		6	602.5	1		23	587.5	0
									18	572.5	0		8	572.5	0		6	617.5	1		23	602.5	1
									18	587.5	0		8	587.5	0		6	632.5	1		23	617.5	1
									18	602.5	0		8	602.5	0		7	512.5	0		23	632.5	1
									18	617.5	NaN		8	617.5	1		7	527.5	0		24	512.5	0
									18	632.5	NaN		8	632.5	1		7	542.5	0		24	527.5	0
									19	527.5	0		9	527.5	0		7	557.5	0		24	542.5	0
									19	542.5	0		9	542.5	0		7	572.5	0		24	557.5	0
									19	557.5	0		9	557.5	0		7	587.5	1		24	572.5	0
									19	572.5	0		9	572.5	0		7	602.5	1		24	587.5	1
									19	587.5	1		9	587.5	0		7	617.5	1		24	602.5	1
									19	602.5	1		9	602.5	1		7	632.5	1		24	617.5	1
									19	617.5	1		9	617.5	1		8	512.5	0		24	632.5	1
									19	632.5	1		9	632.5	1		8	527.5	0		25	512.5	0
									21	527.5	0		10	527.5	0		8	542.5	0		25	527.5	0
									21	542.5	0		10	542.5	0		8	557.5	1		25	542.5	0
									21	557.5	0		10	557.5	0		8	572.5	1		25	557.5	0
									21	572.5	0		10	572.5	0		8	587.5	1		25	572.5	1
									21	587.5	0		10	587.5	1		8	602.5	1		25	587.5	1
									21	602.5	0		10	602.5	1		8	617.5	1		25	602.5	1
									21	617.5	1		10	617.5	1		8	632.5	1		25	617.5	1
									21	632.5	1		10	632.5	1		9	512.5	0		25	632.5	1
									22	527.5	0		11	527.5	0		9	527.5	0		26	512.5	0
									22	542.5	0		11	542.5	0		9	542.5	0		26	527.5	0
									22	557.5	0		11	557.5	0		9	557.5	0		26	542.5	0
									22	572.5	0		11	572.5	0		9	572.5	0		26	557.5	1
									22	587.5	0		11	587.5	0		9	587.5	1		26	572.5	1
									22	602.5	0		11	602.5	1		9	602.5	1		26	587.5	1
									22	617.5	0		11	617.5	1		9	617.5	1		26	602.5	1
									22	632.5	1		11	632.5	1		9	632.5	1		26	617.5	1
									23	527.5	0		25	527.5	0		10	512.5	0		26	632.5	1
									23	542.5	0		25	542.5	0		10	527.5	0		27	512.5	0
									23	557.5	0		25	557.5	0		10	542.5	1		27	527.5	0
									23	572.5	0		25	572.5	0		10	557.5	1		27	542.5	1
									23	587.5	1		25	587.5	1		10	572.5	1		27	557.5	1
									23	602.5	1		25	602.5	1		10	587.5	1		27	572.5	1
									23	617.5	1		25	617.5	1		10	602.5	1		27	587.5	1
									23	632.5	1		25	632.5	1		10	617.5	1		27	602.5	1
									24	527.5	0		26	527.5	0		10	632.5	1		27	617.5	1
									24	542.5	0		26	542.5	0		11	512.5	0		27	632.5	1
									24	557.5	0		26	557.5	0		11	527.5	0		28	512.5	0
									24	572.5	0		26	572.5	0		11	542.5	0		28	527.5	0
									24	587.5	0		26	587.5	0		11	557.5	0		28	542.5	0
									24	602.5	0		26	602.5	1		11	572.5	0		28	557.5	1
									24	617.5	1		26	617.5	1		11	587.5	1		28	572.5	1
									24	632.5	1		26	632.5	1		11	602.5	1		28	587.5	1
													27	527.5	0		11	617.5	1		28	602.5	1
													27	542.5	0		11	632.5	1		28	617.5	1
													27	557.5	0		12	512.5	0		28	632.5	1
													27	572.5	0		12	527.5	0		29	512.5	0
													27	587.5	0		12	542.5	0		29	527.5	0
													27	602.5	0		12	557.5	0		29	542.5	0
													27	617.5	0		12	572.5	0		29	557.5	0
													27	632.5	1		12	587.5	1		29	572.5	0
																	12	602.5	1		29	587.5	1
																	12	617.5	1		29	602.5	1
																	12	632.5	1		29	617.5	1
																	13	512.5	0		29	632.5	1
																	13	527.5	0		30	512.5	0
																	13	542.5	0		30	527.5	0
																	13	557.5	0		30	542.5	1
																	13	572.5	1		30	557.5	1
																	13	587.5	1		30	572.5	1
																	13	602.5	1		30	587.5	1
																	13	617.5	1		30	602.5	1
																	13	632.5	1		30	617.5	1
																	14	512.5	0		30	632.5	1
																	14	527.5	0		31	512.5	0
																	14	542.5	0		31	527.5	0
																	14	557.5	1		31	542.5	0
																	14	572.5	1		31	557.5	0
																	14	587.5	1		31	572.5	0
																	14	602.5	1		31	587.5	1
																	14	617.5	1		31	602.5	0
																	14	632.5	1		31	617.5	1
																	15	512.5	0		31	632.5	1
																	15	527.5	0		32	512.5	0
																	15	542.5	0		32	527.5	0
																	15	557.5	1		32	542.5	0
																	15	572.5	1		32	557.5	1
																	15	587.5	1		32	572.5	0
																	15	602.5	1		32	587.5	0
																	15	617.5	1		32	602.5	1
																	15	632.5	1		32	617.5	1
																	16	512.5	0		32	632.5	1
																	16	527.5	0		33	512.5	0
																	16	542.5	1		33	527.5	0
																	16	557.5	1		33	542.5	0
																	16	572.5	1		33	557.5	0
																	16	587.5	1		33	572.5	0
																	16	602.5	1		33	587.5	0
																	16	617.5	1		33	602.5	1
																	16	632.5	1		33	617.5	1
																	35	512.5	0		33	632.5	1
																	35	527.5	0		34	512.5	0
																	35	542.5	0		34	527.5	0
																	35	557.5	0		34	542.5	0
																	35	572.5	0		34	557.5	0
																	35	587.5	1		34	572.5	0
																	35	602.5	1		34	587.5	0
																	35	617.5	1		34	602.5	1
																	35	632.5	1		34	617.5	1
																	36	512.5	0		34	632.5	1
																	36	527.5	0
																	36	542.5	0
																	36	557.5	0
																	36	572.5	1
																	36	587.5	1
																	36	602.5	0
																	36	617.5	1
																	36	632.5	1
																	37	512.5	0
																	37	527.5	0
																	37	542.5	0
																	37	557.5	1
																	37	572.5	1
																	37	587.5	1
																	37	602.5	1
																	37	617.5	1
																	37	632.5	1
																	38	512.5	0
																	38	527.5	0
																	38	542.5	0
																	38	557.5	0
																	38	572.5	1
																	38	587.5	1
																	38	602.5	1
																	38	617.5	1
																	38	632.5	1
