# Supplementary material for: Immature Caenorhabditis elegans motor neurons control early embryo behavior via both synaptic and nonsynaptic GABA release
Source: Proc Natl Acad Sci U S A. 2026 Jan 6;123(2):e2508541123. doi: 10.1073/pnas.2508541123 (PMC12799128; doi:10.1073/pnas.2508541123)
Supplement: Supplementary file 6 — Dataset S05 (XLSX) [file pnas.2508541123.sd05.xlsx]

## Sheet: Figure 5
Figure 5A					Figure 5B								Figure 5C					Figure 5D						Figure 5E
	"Max slowing rate [-dd(pixels)/s]"					"Max slowing rate [-dd(pixels)/s]"								"Max slowing rate [-dd(pixels)/s]"					"Max slowing rate [-dd(pixels)/s]"						"Max slowing rate [-dd(pixels)/s]"
snf-11	unc-47	unc-47; snf-11			WT	snf-11	unc-13; snf-11	unc-13	unc-18; snf-11	unc-18			WT	snf-11	snf-11; unc-47p:GAL4:UAS:Tetanus toxin			WT	snf-11	frm-3; snf-11	frm-3			snf-11	unc-40;snf-11	unc-40
0.0483315	0.0289668	0.0415505			0.0244037	0.0343429	0.0261537	0.0228231	NaN	0.0195681			0.0287424	0.0422293	0.0273879			0.0231323	0.0355498	0.0301278	NaN			0.0326807	0.0275926	0.0263328
0.0483883	NaN	0.040262			0.0266216	0.0300367	0.0323974	0.0188988	0.030941	0.0185248			0.0232112	0.0386798	0.0288088			0.0285462	0.0496853	0.026403	NaN			0.0377301	0.0231847	0.0142401
0.0420015	0.0170842	0.0412632			0.0235713	0.0422691	0.0394388	0.0241467	0.0305317	0.013956			0.019909	0.0371916	0.0311205			0.0335694	0.0441441	0.0367103	NaN			0.0420122	0.025448	0.0229674
0.0485231	0.0152228	0.0330939			0.0280406	0.0340645	0.0345986	0.0237268	NaN	0.0214094			0.0196348	0.032911	0.0352381			0.0232307	0.0433485	0.0359383	NaN			0.029748	0.0279055	0.017481
0.0380637	0.0219913	0.0452598			0.0239309	0.035358	NaN	0.0221765	0.0253236	NaN			0.017625	0.0328332	0.0249192			0.0252527	0.0449629	0.0409044	0.0183159			0.0386709	0.0256743	0.0236419
0.0559562	0.0236119	NaN			0.0272	0.0415636	0.0373178	NaN	0.0295954	0.014791			0.0278036	0.034988	0.0297772			0.0261954	0.0419262	0.0379	NaN			0.0345307	0.0232014	0.0174051
NaN	0.0276942	0.0469083			0.022914	0.0239687	0.0345627	0.022173	NaN	0.0154131			0.0195102	0.032398	0.0324167			0.024224	NaN	0.0437766	NaN			0.038356	0.0318798	0.023516
0.0444127	0.0254558	0.041872			0.0202763	0.029615	0.029825	0.0261797	0.0470449	NaN			0.0186124	0.0379649	0.0271147			0.020553	0.044784	NaN	0.0209461			0.0297877	0.0293615	0.0349425
NaN	0.0261196	0.0360075			0.0267453	0.0357687	0.0329195	0.0218069	NaN	NaN			0.0202207	0.0401382	0.0308852			0.0211765	0.0286818	NaN	NaN			0.0336087	0.0289786	0.0265469
NaN	NaN	NaN			0.0211321	0.0399926	0.0360714	0.0210102	NaN	NaN			0.0190241	0.0340778	0.0360797			0.0274601	0.0461325	0.0358358	NaN			0.041546	0.0242622	0.0190847
NaN	NaN	0.03256			0.0257807	0.0289436	0.0303946	NaN	NaN	0.0108794			0.0170689	0.0356883	0.0318667			0.0299458	0.0357798	NaN	0.0204663			0.0342173	0.0456146	0.0227887
0.0315001	NaN	0.0416267			0.0173266	0.034574	0.027126	0.0211553	NaN	NaN			0.0218151	0.0261951	0.0365222			0.0270782	0.042215	NaN	NaN			0.0251653	0.0320114	0.0193256
0.0501341	0.0191407				0.0219142	0.0337482	0.0242927	0.0214059	0.0275236	0.016174			0.0172088	0.0361813	0.0332045			0.0208205	0.0416451	0.0282644	NaN			0.0431885	0.032154	0.0172314
0.0540356	0.0220616				0.0229463	0.0241144	0.0205404	0.0236602	NaN	0.0147717			0.0148159	0.0298026	0.035036			0.024398	0.043266	NaN	NaN			0.0373379	0.0311446	0.0254457
0.0473433	0.0195597				0.0214524	0.0316962	NaN	0.0222568	NaN	0.0193987								0.0270904	0.0421424	0.0440436	0.0208369			0.0305516	0.0202566	0.0234037
0.0422103	0.0245685				0.0203564	0.0395425	NaN	0.0217503	0.0278868	NaN								0.0216218	0.0387057	0.0295822	0.0285301			0.0345409	0.0257394	0.0268119
					0.0262665	0.0371647	0.0291064	0.0175442	0.0436624	NaN									0.0311102	0.0381054	0.0310428			0.036774	0.0241881	0.0193192
					0.0288618	0.0348066	0.0352252	0.0202431	0.045929	0.0169646									0.0288553	0.0221584	0.0237293			0.027367		0.0229665
					0.0216465	0.0349603	0.029147	0.0204539	0.0358386	NaN									0.0309668	0.0373653	0.0284887			0.0332773		0.0152135
					0.0195256	0.0362246	0.0270228	0.0229297	NaN	0.0183531									0.0317947	0.0282176	0.0239278			0.0322131		0.0233105
					0.0216314	0.0390139	0.036722	0.0204142	NaN	0.0165057									NaN	0.0344619	0.024498			0.0300866		0.0237223
					0.0212344	0.0365588	0.0212734	0.0176774	0.029116	0.0187345									0.0370562	0.0287429	0.0244025			0.0290637		0.0211353
					0.0255683	0.0355336	0.0225915	0.0260213	0.0433071	0.018278									0.0292683	0.0326912	0.0221494			0.0401464		0.0208924
					0.0197519	0.0222176	NaN	0.0211181	0.0255114	0.0177901									0.0335067	0.0346697	0.027375			0.033561		0.021262
					0.0226718	0.0314348	NaN	NaN	0.0406237	NaN									0.0335201	0.0411999	0.021118			0.0508904		0.0160483
					0.0201992	0.0342416	0.035115	0.0267924	NaN	NaN									0.0263567	0.0365889	0.0259775			0.045065		0.0229419
					0.0272361	0.030798	NaN	0.0258581	0.0211822	NaN									0.0370417	0.0288487	0.0253788			0.0273554		0.0292084
					0.0228535	0.0250235	0.0344196	NaN	NaN	0.0182633									0.0384129	0.0366915	0.0232023			0.0382544		0.0194674
					0.0240537	0.0430472	0.0312304	NaN	0.0310097	NaN									0.0309423	0.0426366	0.0332417			0.0341312		0.0215875
					0.0231928	NaN	0.0346709	0.0239998	NaN	NaN									0.0294619	0.0326884	0.0254142			0.0348051		0.0223085
					0.0220751	0.0243224	0.0303212	NaN	0.0354765	NaN									NaN	0.0296287	0.0269732			0.0414887
					0.025125	NaN	0.0310389	0.0219849	0.0293369	0.0151872									0.0301201	0.0361272	0.0239053			0.0406354
					0.0243483	NaN	NaN	NaN	NaN	0.0330963									0.0385612					0.0326044
					0.0244318	0.0315283	0.0385383	NaN	0.0301482	0.0241844									0.0361891					0.0283821
					0.0251582	0.029033	0.0395697	NaN	0.0441154	0.0237343									0.0419476					0.0451556
					0.0241891	NaN	NaN	NaN	NaN	0.0329361									0.0475574					0.0307837
					0.0216144	0.0368342	NaN	NaN	NaN	0.0306633									0.0457182
					0.0229684	0.0359312	NaN	NaN	0.0368025	0.0312543									0.0395337
					0.0232368	0.0308689	0.0349915	0.0215002	NaN	0.0234302									0.0342227
					0.0241645	NaN	0.0432007	0.0222657	0.0297702	0.0238081									0.0460042
					0.0217656	0.0395003			0.0268048	0.028445									0.0373972
					0.0243015	0.0319879			0.0451852	NaN									0.0407302
					0.0177872	0.0407097			0.030748	NaN									0.0403576
					0.0230814	0.0444752			NaN	0.0220404									0.0383936
					0.0248277	0.0369463			0.0422888	0.0302158									0.0422976
					0.029247	0.0529319			0.0323636	0.0195199									0.038166
					0.0231046	0.0436096			0.0343452										0.0455934
					0.02091	0.0372587			0.0339505										0.0387639
					0.0309466	NaN
					0.0252167	NaN
					0.0256388	NaN
					0.0233359	NaN
					0.0197218	0.0486803
					0.0268914	0.0413758
					0.0302188	0.0381868
					0.025262	0.0410835
					0.0261415	0.0426224
					0.0263457	0.0313998
					0.0288737	NaN
					0.0292865	0.0428735
					0.0297302	0.0321898
					0.0246101	0.0351307
					0.0206354	0.0408265
					0.0247799	0.0423685
					0.0273761	0.0372383
					0.021618	0.0487856
					0.0277649	0.0360276
					0.0258008	NaN
					0.0218512	0.0436645
					0.0287222	0.0355416
						0.0482624
						0.0341726
						0.0375124
						0.0413899
						0.0367187
						NaN
						0.0417332
						0.0399331
						0.0420584
						0.0480225
						0.0375146
						0.0401457
						0.0342132
						0.029379
						0.0446435
						0.0400408
						0.0515206
						0.0530321
