# Supplementary material for: Immature Caenorhabditis elegans motor neurons control early embryo behavior via both synaptic and nonsynaptic GABA release
Source: Proc Natl Acad Sci U S A. 2026 Jan 6;123(2):e2508541123. doi: 10.1073/pnas.2508541123 (PMC12799128; doi:10.1073/pnas.2508541123)
Supplement: Supplementary file 7 — Dataset S06 (XLSX) [file pnas.2508541123.sd06.xlsx]

## Sheet: Figure 6
Figure 6A								Figure 6B				Figure 6B							Figure 6E					Figure 6E
	"Max slowing rate [-dd(pixels)/s]"								"Max slowing rate [-dd(pixels)/s]"				"Max slowing rate [-dd(pixels)/s]"							"mIPSC Amplitude (pA)"					"mIPSC Amplitude (pA)"
WT	snf-11	best-18; snf-11	best-19; snf-11	best-18; best-19; snf-11	unc-25; snf-11			snf-11	snf-11; best-19(xs)			snf-11	best-18;best-19;snf-11	unc-47;snf-11	best-18 unc-47;best-19;snf-11	unc-25;snf-11			snf-11	snf-11;best-18;best-19	snf-11;best19xs			snf-11	snf-11;best-18;best-19	snf-11;best19xs
0.0195105	0.0340985	0.0467665	0.0468893	0.0318667	0.0228282			0.0343057	0.0427437			0.0448096	0.0367613	0.0302916	0.0296823	0.0235789			19.836	8.46	20.414			23.4998	13.7838	22.43
0.0231585	0.0317964	0.0406434	0.0381979	0.041028	0.0207135			0.0388049	0.0437106			0.0327998	0.0382176	0.0317295	0.0399225	0.0171635			11.597	14.259	16.142			17.385	17.0418	19.3416
0.026614	0.0454259	0.0364884	0.03588	0.0436339	0.0198725			NaN	0.0421467			0.0365653	0.0405026	0.0304955	0.0375366	0.022913			7.019	9.681	27.433			14.4108	14.6105	21.1408
0.0234634	0.038441	NaN	0.0321202	0.0336981	0.0156108			0.0355223	NaN			0.0277618	0.0396928	0.036005	0.032102	0.0173587			26.245	20.667	20.719			18.806	15.5482	20.6876
0.0271367	0.0469675	0.0463893	0.0419682	0.0285801	0.0226075			0.0377806	0.0417963			0.0399191	0.03244	0.0357081	0.0306838	0.0147714			7.324	8.46	7.292			17.1637	17.9101	17.8309
0.0266687	0.0475335	0.0383377	0.0409128	0.0385774	0.020424			0.03342	0.0332097			0.0413613	0.0327263	0.0302392	0.0317969	0.0233728			7.324	20.362	29.569			16.2772	16.133	18.3966
0.0240996	0.0407178	0.0475196	0.0327655	0.0321885	0.0206613			0.0435733	0.0396742			0.0522246	0.0350038	0.054576	0.0312302	0.0220237			44.556	9.071	13.395			16.6812	18.2173	17.6019
0.0229778	0.0397422	0.0410603	0.0395517	0.0348467	0.0230417			0.0342417	0.0399907			0.0567009	0.0373485	0.0439979	0.028991	0.0181039			44.25	9.071	17.667			16.1394	11.4093	24.9832
0.0231935	0.0319016	0.0345076	0.0339915	0.0406364	0.0194536			0.0312823	0.0389443			0.041022	0.0363677	0.0357493	NaN	0.0244296			29.907	10.292	15.836			17.297	10.9854	21.2056
0.0222172	0.0457677	0.0349613	0.0381691	0.0368327	0.0200783			0.0297719	0.0365795			0.0342095	0.0393111	0.0356435	0.0398697	0.0195934			27.607	10.902	8.207			17.4208	13.7979	19.0245
0.023038	0.0360017	0.0344809	0.0412157	0.0308653	0.024393			0.0331814	NaN			0.0328553	0.0362177	0.0388283	0.0352208	0.0221607			43.64	7.545	9.123			20.3192	15.185	21.5843
0.0270825	0.0334379	0.0468239	0.0348934	0.0301752	0.0223305			0.0433486	NaN			0.0445201	0.030289	0.0377302	0.0426536	0.0241485			33.335	12.123	9.733			21.2556	16.3423	20.7198
0.0250475	0.037533	0.0381485	0.0465204	0.0432803	0.0219699			0.0377333	0.0317961			0.0310833	0.0393537	0.0497227	0.0528911	0.0256371			31.128	7.24	6.071			17.8471
0.0255941	0.0438937	0.0345906	0.0484811	0.0308803	0.0190322			0.0370301	0.0459113			0.0348196	0.0510239	0.0398652	0.0401921	0.0289456			36.316	8.46	16.447			16.3204
0.0268236	0.0324752	0.0407968	0.0475175	0.0307875	0.0199225			0.0437061	0.0363619			0.0375517	0.0349343	NaN	0.04417	0.0263467			58.196	14.564	18.888
0.0322084	NaN	NaN	0.0510464	0.0278033	0.0212409			0.0406278	0.0441613			0.0454032	0.0379569	0.0413007	0.0344723	0.0268179			20.142	11.512	18.278
NaN	0.0435017	NaN	0.0450813	0.0296645	0.0205435			0.0380751	0.0358927			0.0480757	0.0390142	0.0349313	0.0409614	0.0278321			26.245	8.155	7.597
0.0138885	0.0538492	0.0345241	0.0396133	0.0440627	0.0284504			0.0481705	0.0410764			0.052467	0.0460083	0.0334063	0.0395608	0.0309314			22.583	13.343	10.954
NaN	0.0469248	0.0322595	0.0369814	0.0342193	0.022361			0.0354633	0.0323413			0.0481851	0.0336588	0.0346567	0.0472769	0.0245193			14.038	6.935	16.752
0.0206325	0.0377171	0.0317499	NaN	0.038423	0.0220399			0.0337517	0.0465512			0.0401438	0.0425506	0.0324539	0.0363126	0.0292039			60.425	12.428	10.954
NaN	0.032282	0.0451988	NaN	0.0341501	0.0213897			0.0419034	0.0472831			0.0452015	0.0422818	0.0318306	0.0540589	0.0284125			49.744	15.479	24.076
0.0225421	0.0400326	0.033686	0.0329177	NaN	0.0169865			0.0362553	NaN			0.0562617	0.0372312	0.0373483	0.0361462	0.0373076			51.27	6.629	12.479
0.019734	0.0404216	0.0449537	0.0372287	NaN	0.0183852			0.0229175	0.0343761			0.0473572	0.0371131	0.0442856	0.0356109	0.0304431			26.855	22.193	21.33
0.0182115	0.0417891	0.0378468	NaN	0.0209422	0.024432			0.0249998	0.0286497			0.0460413	0.0260474	0.0352607	0.0391746	0.0382908			44.556	15.174	53.678
0.0189397	0.0372978	0.0252862	NaN	0.0352145				0.0443236	0.0432406			0.0433979	0.038384	0.0481447	0.0329549				24.109	7.545	16.447
0.0272968	0.0449489	0.0260484	0.0481101	0.0414628				0.035602	0.0429986			0.0310242	0.0373318	0.0397273	0.039268				60.12	6.629	22.55
0.0205804	0.0393945	0.026397	0.041377	0.039579				0.0391843	0.0498894			0.0451806	0.0385519	0.033857	0.0459083				46.997	7.24	18.583
0.0236836	0.0396994	0.0323058	NaN	0.0437039				0.0302115	0.0452015			0.0411393	0.0441102	0.0306015	0.0278922				8.24	18.226	19.499
0.0142441	0.0444836	0.0283008	0.042083	0.0383396				0.0379218	0.0584484			0.0455881	0.0446789	0.0386228	0.032466				71.716	12.733	14.311
0.0273252	0.0460153	0.0317491	0.0356319	0.0333038				0.0467616	0.0549719			0.0427442	NaN	0.0305244	0.0413374				7.629	10.902	25.297
0.0194055	0.0494887	NaN	0.0332482	0.0389222				0.0362662	0.0430392			0.0422498	0.0384916	0.0290435	0.030817				22.583	10.902	18.278
0.0172066	0.0511638	NaN	0.0261072	0.0426194				0.0423023	0.0433681			0.0399558	0.031042	0.0352431	0.0418962				24.414	13.343	34.757
0.0236987	0.0553932	NaN		0.0354886				0.0317742	0.047441			0.0414775	0.0403899	0.0304844	0.0431016				43.945	17.311	75.041
0.0269068	0.0461335	0.0415146		0.0457279				0.0466199	0.0367499			0.0523576	0.0269871	0.0342328	0.0273972				23.804	19.142	30.79
NaN	0.0447459	NaN		NaN				0.0429617	0.0435252			0.047694	0.0411521	0.0305671	0.0323935				15.869	6.629	18.888
0.0298738	0.0370643	NaN		NaN				0.0354234	0.0473063			0.0421843	0.0484688	0.0430741	0.0436765				43.945	7.24	11.869
0.0237917	0.0350237	NaN		0.0538563				0.0457584	0.0454051			0.0363104	0.0347588	0.0366573	0.0376397				24.109	10.292	25.907
0.0243047	0.0525647	0.0491337		0.0297447				0.0376794	0.0365333			0.0476614	0.0405523	0.0421936	0.0360587				34.79	6.629	33.231
0.0243492	0.0310493	0.0321817		NaN				0.0474283	0.0474754			0.0329446	0.0409341	0.0404948	0.0295985				15.259	14.259	13.09
0.0272184	0.0344566	NaN		0.0362876				0.0317188	0.0400652			0.043487	0.0402489	0.0325712	0.0363845				18.311	9.071	10.343
0.0244191	NaN	0.0401602		0.0396402				0.0413945	0.05088			0.029002	0.0361198	0.0368196	0.0408255				11.292	12.733	9.733
0.0223359	NaN	0.0350484		NaN				0.0499004	0.0477766			0.0345061	0.0475735	0.0350701	0.0358205				39.673	15.479	14.005
NaN	NaN	NaN		NaN				0.0334841	0.0412235			0.0405034	0.0427568	0.0411959	0.0340889				39.978	8.46	19.193
0.0292089	0.0409357	0.0460144		0.0435131				0.0422226	0.035814			0.0492894	0.0318748	0.0513201	0.0442803				20.142	9.681	27.738
0.0253901	0.0340253	0.0404006		NaN				0.0403095	0.0470889			0.0430053	0.0356023	0.0353672	0.0473235				25.635	40.199	15.836
0.0224317	NaN	0.034321		0.0435073				0.0311134	0.0446894			0.0341061	0.0322351	0.0395614	0.03387				34.18	24.94	21.94
0.0278661	0.0381453	0.0381769		0.0365227				0.0490483	0.042102			0.0324334	0.0315003	0.0429462	0.0371655				47.607	10.902	26.212
0.0241748	0.042984	0.0396774		0.0442906				0.0355333	0.0335121			0.0408732	0.034274	0.0419944	0.0490875				15.259	21.278	24.687
0.0218543	0.0366523			0.0428238				0.0424141	0.0372687										49.275	11.512	7.902
0.0290791	0.0328735			0.0492651				0.044026	0.0409216										39.673	12.733	13.09
NaN	0.0378888			0.0336806				0.0369049	0.0435229										20.142	6.324	29.875
0.0267285	0.0328517			0.0415269				0.0353719	0.044916										17.607	44.776	26.823
0.0314957	0.0366144			0.0455914				0.0498647	0.0414362										26.692	10.597	20.414
NaN	0.0366331			0.0358024				0.0454054	0.0366991										20.752	6.935	20.414
NaN	0.034709			0.0397217				0.0403105	0.0349528										17.842	6.324	14.005
NaN	0.0389178			NaN				0.0444318	0.0352287										9.766	14.564	25.907
0.026596	0.033416			0.0287042				0.0375063	0.0428754										48.523	9.376	15.836
0.0278384	0.0387575			0.0302986				0.0408368	0.0431202										43.335	9.681	14.616
0.0245248	0.0430978			0.0328507				0.0440472	0.0361561										36.316	11.817	104.948
NaN	0.0364511			0.030003				0.0369815	0.0371526										19.836	9.071	21.94
NaN	0.0341888			0.0200007				0.0364511	0.0394459										28.381	10.902	14.311
0.0227117	0.043834			0.0343797				0.0405826	0.0505117										18.921	34.706	38.725
NaN	0.0386523			0.0328956				0.0423473	0.0429617										7.935	18.531	25.602
NaN	0.0378131			0.0269634				0.0446422	0.0486351										23.193	13.954	20.109
0.0246287	0.0411196			0.0342768				0.0386676	0.0262974										38.147	16.7	10.648
0.0254899	0.049438			0.0419406				0.0418922	0.0348794										38.452	21.583	29.264
0.0243163	0.045558			0.0409602				0.0416725	0.0501333										39.673	15.479	10.038
NaN	0.0418064			0.0443964				0.0300344	0.0482918										44.25	9.376	6.376
0.0195155	0.047445			0.0363253				0.0436865	0.0490349										14.648	27.687	23.466
NaN	0.0486649			0.033444				0.03256	0.0361876										28.381	6.324	22.55
0.0259396	0.0383456			0.0458865				0.0535854	0.0373855										12.817	11.817	18.888
0.0281681	0.0485398			0.0366426				0.0339317	0.0437842										50.354	14.259	15.226
0.0270481	0.0378455			0.0334258															21.362	20.057	8.817
0.0263199	0.0422673			0.0394314															20.142	32.875	50.321
0.0234889	0.0484462			0.0374489															9.46	9.071	13.7
0.0257971	0.0532484			0.0427654															46.082	22.499	33.537
0.0271012	0.0464596			0.0456554															28.381	9.986	11.259
NaN	0.0439937			0.0480784															9.155	14.564	18.888
0.0243406	0.0486433			0.0493027															10.681	19.142	21.024
0.0271187	0.0487747			0.0513719															69.275	19.752	17.362
	0.0463956			0.0379004															43.945	6.935	22.245
	0.0460329			0.0393949															26.387	10.902	10.648
	0.0327691			0.0399978															23.804	9.986	25.297
	0.0459588			0.0417299															73.242	6.324	19.193
	0.0484834			0.0552137															24.414	17.311	38.725
	0.0545419			0.0432325															20.752	20.973	51.847
	NaN			0.0467902															7.629	7.545	14.311
	0.0499319			0.0398174															13.123	36.537	27.128
	0.04956																		63.477	9.071	39.945
	0.0333187																		10.681	9.681	23.466
	0.0398045																		23.804	9.681	28.043
	0.0284118																		39.814	12.428	26.823
	0.0368799																		18.381	13.343	21.024
	0.0409993																		12.817	16.09	11.869
	0.0410526																		35.706	31.349	18.278
	0.0407359																		12.512	13.648	18.583
	0.0304093																		7.324	31.043	15.531
	0.0431633																		28.076	8.155	7.292
	0.0348527																		18.687	9.376	53.373
	0.033897																		25.847	8.155	24.076
	0.0350454																		12.817	30.433	32.926
	0.0386795																		39.978	7.85	13.395
	0.0371722																		22.278	11.512	45.744
	0.0275743																		23.804	9.681	17.362
	0.0399164																		52.185	13.038	24.992
	0.038492																		22.278	17.921	33.231
	0.0345928																		18.992	6.019	12.785
	0.0442232																		32.654	9.071	53.983
	0.0423395																		15.259	24.635	21.024
	0.0408948																		18.616	18.836	35.368
	0.0328162																		11.597	6.935	21.635
	0.0347189																		8.85	33.18	10.648
																			36.316	16.395	25.907
																			29.602	6.324	14.921
																			15.095	9.681	7.902
																			10.071	7.24	8.512
																			27.771	11.512	9.733
																			28.992	9.376	31.706
																			32.043	13.626	6.681
																			16.785	31.043	19.499
																			14.954	6.019	13.395
																			7.324	12.733	37.199
																			25.33	18.226	22.855
																			7.019	7.545	19.193
																			8.24	6.935	8.817
																			16.785	22.193	25.297
																			10.894	6.935	29.569
																			30.212	15.479	19.804
																			21.057	6.935	15.226
																			24.109	12.428	26.212
																			18.311	26.161	36.588
																			13.193	9.376	10.954
																			9.155	13.648	14.005
																			22.583	15.174	18.278
																			34.18	8.766	16.142
																			20.142	8.155	16.447
																			17.395	4.913	12.479
																			23.499	7.24	61.918
																			37.842	6.629	18.583
																			12.817	17.316	39.335
																			17.7	20.125	12.785
																			16.479	13.7838	35.673
																			14.954	17.311	29.264
																			34.485	19.447	43.913
																			22.278	18.226	11.259
																			7.019	16.09	14.005
																			13.123	24.024	11.564
																			19.226	20.973	15.836
																			10.376	28.602	7.597
																			13.193	14.259	28.349
																			9.155	16.09	21.635
																			16.479	20.362	10.648
																			12.207	22.499	14.921
																			10.752	13.343	8.207
																			7.629	14.564	29.875
																			10.071	14.869	12.174
																			17.09	17.005	21.024
																			28.992	17.921	80.229
																			8.24	16.09	33.537
																			27.771	13.954	29.875
																			7.935	16.395	17.057
																			28.992	17.921	75.651
																			27.771	19.142	6.071
																			22.278	18.226	21.635
																			24.719	16.395	24.512
																			25.33	13.954	16.071
																			37.537	20.973	17.362
																			11.597	21.278	22.43
																			35.095	15.479	14.785
																			23.193	17.311	10.817
																			7.019	19.447	11.733
																			24.109	19.752	12.343
																			15.869	21.278	18.752
																			25.94	19.142	12.954
																			26.855	18.531	21.499
																			14.343	16.395	12.038
																			11.597	14.869	12.038
																			22.888	22.193	21.193
																			44.556	17.005	12.038
																			10.376	19.142	14.174
																			39.673	24.024	13.564
																			16.785	20.057	13.564
																			37.537	16.395	13.564
																			33.569	25.245	10.817
																			55.542	15.785	11.123
																			46.692	14.564	11.733
																			36.316	13.954	13.564
																			11.646	17.005	12.343
																			20.752	13.954	11.123
																			35.095	16.7	11.733
																			23.193	16.7	12.343
																			49.133	17.311	14.174
																			10.376	19.447	11.733
																			7.019	17.921	12.038
																			18.921	19.752	10.817
																			14.648	25.855	13.564
																			12.207	17.616	13.869
																			16.785	14.869	12.038
																			13.123	17.616	11.428
																			22.888	14.564	10.817
																			15.869	15.479	11.428
																			24.414	21.888	13.564
																			15.869	18.531	8.986
																			22.278	14.564	9.597
																			19.531	13.954	19.057
																			34.18	20.362	12.648
																			9.155	18.531	12.648
																			14.343	15.785	19.057
																			31.738	22.193	52.932
																			58.005	19.752	11.123
																			12.817	17.005	11.733
																			19.226	16.395	13.869
																			20.752	23.414	11.428
																			15.259	23.109	11.428
																			24.109	17.311	10.207
																			9.155	19.142	21.804
																			24.719	27.076	12.648
																			14.109	20.973	11.428
																			7.019	15.174	8.986
																			10.681	18.226	9.902
																			15.259	16.395	8.986
																			17.395	19.752	12.038
																			9.46	19.447	9.597
																			6.785	18.836	12.038
																			9.46	20.667	12.038
																			8.545	18.531	10.817
																			12.512	20.362	11.733
																			17.842	15.479	11.428
																			14.954	19.142	11.123
																			7.324	20.667	11.428
																			10.447	21.888	11.733
																			19.886	29.212	10.512
																			14.954	17.616	12.648
																			11.592	21.278	12.648
																			6.785	15.174	12.343
																			24.414	17.005	11.428
																			13.733	20.057	12.954
																			15.259	18.531	16.005
																			13.875	23.109	12.343
																			8.85	17.311	11.428
																			7.324	18.836	11.428
																			7.324	20.973	16.005
																			15.564	17.921	27.602
																			15.859	14.869	14.479
																			19.516	17.311	20.278
																			11.057	28.602	20.583
																			23.4998	19.142	13.259
																			20.447	17.616	16.616
																			10.071	19.142	11.733
																			13.733	19.752	12.954
																			17.09	22.804	34.011
																			29.907	14.869	37.978
																			20.752	14.869	29.433
																			14.954	14.259	77.041
																			22.278	16.395	28.518
																			18.005	13.648	33.4
																			17.395	15.479	18.752
																			20.752	19.447	32.79
																			24.719	18.531	22.719
																			24.109	13.038	21.804
																			13.733	13.343	43.471
																			8.24	21.278	25.161
																			8.545	10.292	29.433
																			16.174	10.292	30.043
																			10.376	12.428	12.038
																			13.733	12.123	16.616
																			48.523	23.719	28.518
																			15.869	11.512	30.654
																			24.109	16.7	28.823
																			10.376	12.123	12.038
																			23.193	13.343	15.7
																			20.752	14.869	41.335
																			21.057	12.733	16.921
																			12.512	11.512	17.531
																			20.447	12.123	17.531
																			13.428	15.479	26.992
																			11.292	11.512	18.447
																			23.193	22.804	23.94
																			9.46	12.428	21.804
																			29.602	9.142	15.395
																			13.123	13.343	22.414
																			11.597	15.479	41.03
																			8.85	13.343	29.433
																			13.428	13.954	15.7
																			9.766	12.033	15.395
																			36.926	9.733	32.79
																			48.523	15.455	11.123
																			7.629	10.817	69.411
																			8.545	16.7	46.218
																			16.174	5.259	18.447
																			16.479	12.428	27.297
																			14.954	11.888	29.433
																			14.038	5.564	16.921
																			22.278	7.616	27.907
																			14.648	2.427	40.114
																			37.231	13.954	19.057
																			18.311	12.428	9.292
																			15.869	9.733	21.804
																			21.973	17.0418	8.071
																			12.817	20.447	21.499
																			10.071	22.583	18.447
																			11.902	19.226	17.531
																			32.654	19.531	23.024
																			16.174	17.7	22.109
																			34.79	18.311	15.09
																			11.292	14.343	10.512
																			20.752	17.7	26.687
																			9.155	21.057	24.245
																			40.894	15.564	10.207
																			29.907	18.616	18.142
																			30.518	16.174	15.7
																			33.875	24.109	13.869
																			7.935	17.09	38.894
																			11.902	15.564	23.635
																			11.292	14.648	16.616
																			10.681	14.038	9.902
																			15.869	19.836	12.648
																			18.616	14.954	39.504
																			7.019	22.278	66.054
																			7.324	22.888	23.024
																			19.531	21.973	18.142
																			31.433	21.057	18.752
																			59.509	17.09	11.428
																			7.324	20.447	33.095
																			17.395	25.94	22.109
																			10.071	19.226	11.123
																			12.207	19.226	28.212
																			10.376	20.447	35.231
																			12.512	21.973	25.161
																			17.395	21.057	37.061
																			32.654	19.226	19.3416
																			26.245	20.447	29.654
																			21.057	19.531	31.18
																			15.259	19.531	36.673
																			22.888	15.259	18.667
																			19.836	16.479	18.667
																			88.196	17.7	15.311
																			8.545	19.531	9.512
																			11.902	21.057	7.681
																			18.005	17.09	11.343
																			11.292	17.395	12.869
																			11.902	20.142	13.174
																			7.019	17.7	18.973
																			7.019	14.343	26.602
																			15.259	21.973	28.433
																			9.46	15.869	53.763
																			12.817	25.635	18.973
																			14.038	23.804	20.499
																			25.33	15.869	54.068
																			25.635	19.226	13.785
																			11.902	19.226	14.7
																			17.395	21.667	15.311
																			9.766	20.752	51.626
																			8.85	17.7	18.057
																			11.902	14.648	14.09
																			7.019	14.648	12.564
																			11.597	15.564	8.902
																			9.46	19.531	28.738
																			21.057	18.616	44.607
																			26.855	14.954	71.768
																			25.635	16.785	40.03
																			15.869	29.297	12.564
																			14.648	17.395	19.583
																			7.629	15.259	20.804
																			14.648	18.005	37.283
																			18.005	16.785	18.973
																			17.09	21.057	18.057
																			17.7	14.038	18.973
																			9.46	17.395	38.504
																			15.809	17.7	13.785
																			5.869	17.395	29.959
																			10.376	17.395	36.063
																			10.681	16.785	12.869
																			20.447	19.531	13.174
																			25.635	21.057	43.387
																			21.667	16.785	28.128
																			18.005	18.616	13.174
																			8.24	26.55	8.902
																			7.324	18.311	22.33
																			54.321	19.531	24.161
																			15.869	15.564	16.836
																			10.752	18.311	19.888
																			7.019	15.259	13.479
																			27.466	18.005	11.343
																			14.954	18.005	20.193
																			25.33	24.109	34.231
																			33.569	15.564	11.648
																			10.986	18.921	43.997
																			7.935	22.278	11.343
																			7.324	18.616	27.212
																			26.55	16.174	20.804
																			7.935	19.226	20.499
																			20.752	18.616	7.071
																			41.199	19.836	8.292
																			15.869	16.785	11.954
																			11.597	14.343	32.4
																			19.226	8.24	14.395
																			9.46	8.545	12.869
																			18.921	10.986	14.7
																			10.071	9.155	7.071
																			17.09	10.376	11.648
																			37.231	8.545	26.297
																			10.681	7.629	44.913
																			9.155	7.629	17.752
																			10.986	11.292	11.038
																			24.109	7.019	28.128
																			9.46	7.629	18.362
																			23.193	8.545	30.569
																			10.681	10.376	12.564
																			9.155	7.324	22.635
																			13.569	8.85	25.076
																			14.343	7.324	8.597
																			43.64	10.986	7.986
																			8.986	16.174	15.921
																			6.785	11.902	19.583
																			9.766	9.155	17.142
																			8.545	10.071	37.588
																			9.766	7.935	38.809
																			8.545	7.019	14.395
																			12.817	16.785	24.161
																			17.09	8.24	11.038
																			7.629	9.155	17.752
																			6.529	10.986	24.161
																			9.46	7.019	33.621
																			14.038	8.85	28.128
																			18.616	13.428	17.752
																			5.869	9.155	24.466
																			9.766	13.123	10.733
																			12.207	7.019	10.428
																			17.385	7.019	12.869
																			14.343	11.902	25.381
																			12.512	7.629	16.531
																			18.921	9.46	24.466
																			44.25	11.597	9.512
																			20.142	8.24	21.109
																			8.24	7.324	15.311
																			9.766	9.155	42.471
																			22.888	14.343	10.428
																			33.875	8.24	25.076
																			27.771	7.629	42.471
																			15.869	7.629	19.278
																			12.207	10.986	18.057
																			12.512	8.24	19.583
																			17.395	10.071	25.687
																			17.395	7.935	40.945
																			16.479	7.324	30.875
																			7.935	9.155	11.343
																			9.766	14.648	7.986
																			7.324	14.954	31.18
																			13.123	7.935	12.564
																			21.973	9.766	12.869
																			18.616	8.85	19.278
																			9.155	8.24	9.512
																			23.804	7.019	23.855
																			10.071	8.85	7.376
																			7.019	7.935	44.607
																			16.479	14.648	10.123
																			7.935	24.038	45.523
																			13.123	10.071	21.719
																			7.629	8.24	25.992
																			8.85	9.46	19.888
																			47.913	8.545	7.986
																			7.629	7.019	68.411
																			8.24	9.766	18.973
																			12.207	14.954	18.362
																			9.155	10.071	10.733
																			21.973	7.019	9.817
																			7.935	7.019	24.466
																			13.123	13.123	14.395
																			18.616	15.564	13.174
																			17.395	7.324	7.986
																			10.681	13.428	23.55
																			16.174	7.629	32.095
																			8.85	7.629	18.667
																			14.038	24.057	25.992
																			24.414	12.207	29.043
																			13.123	11.903	23.245
																			9.155	7.324	17.752
																			32.043	10.597	11.343
																			9.766	35.035	12.259
																			13.733	17.629	12.564
																			19.836	8.24	42.776
																			12.512	9.766	7.986
																			12.512	7.629	7.376
																			8.545	7.324	23.855
																			7.324	9.766	24.161
																			8.24	17.019	8.292
																			15.564	7.319	18.057
																			9.46	10.603	20.193
																			25.33	14.6105	26.602
																			14.954	7.324	22.024
																			14.648	7.629	16.531
																			22.278	9.766	18.667
																			12.512	7.935	17.752
																			8.24	7.935	18.667
																			13.733	7.019	23.55
																			15.564	8.24	17.752
																			22.583	9.766	25.381
																			27.161	9.766	7.681
																			10.071	9.46	25.992
																			9.766	14.954	40.64
																			15.259	13.428	21.414
																			12.207	7.324	26.602
																			18.005	11.902	16.836
																			9.766	7.629	27.212
																			11.292	12.512	9.207
																			9.155	7.019	21.109
																			17.09	7.019	28.128
																			24.414	7.324	12.776
																			20.142	10.986	13.082
																			7.019	10.376	22.94
																			14.343	12.817	49.795
																			11.902	8.85	12.564
																			20.142	7.629	11.343
																			16.479	7.019	22.94
																			10.071	9.155	13.174
																			7.019	9.46	20.193
																			10.071	7.324	19.888
																			11.292	7.935	12.869
																			10.986	7.935	30.569
																			10.681	7.935	11.648
																			11.597	7.935	11.038
																			17.09	10.071	27.212
																			9.155	7.629	10.733
																			7.019	7.019	31.18
																			11.292	7.629	62.002
																			15.869	16.174	7.447
																			9.155	16.479	15.757
																			8.545	26.245	13.174
																			18.005	21.973	43.082
																			10.986	18.311	34.231
																			21.362	16.174	22.94
																			25.024	16.174	20.193
																			13.733	20.752	17.752
																			12.207	20.142	7.986
																			7.324	18.311	13.785
																			17.395	24.414	17.752
																			8.545	16.785	32.4
																			8.85	16.785	29.349
																			21.973	18.921	11.343
																			7.019	17.7	10.335
																			11.292	17.7	13.479
																			10.681	16.174	10.335
																			13.804	16.174	8.292
																			4.24	18.311	60.782
																			9.766	17.7	17.447
																			10.681	20.447	26.907
																			10.986	18.311	14.7
																			8.545	17.09	4.161
																			19.531	16.785	16.602
																			30.518	21.057	13.621
																			15.259	18.311	13.479
																			6.766	17.7	24.771
																			17.09	20.752	11.954
																			10.986	16.785	21.109
																			29.907	17.395	12.869
																			21.057	18.311	10.428
																			18.005	17.7	7.071
																			16.174	18.005	7.071
																			5.46	13.428	21.212
																			18.921	22.583	21.1408
																			51.88	21.362	23.297
																			19.226	21.057	15.057
																			15.259	13.733	9.869
																			7.935	16.479	15.667
																			14.343	18.616	34.283
																			8.24	17.09	14.447
																			15.259	20.752	8.954
																			16.174	18.005	23.297
																			7.935	18.616	8.954
																			18.921	17.7	22.381
																			12.207	24.719	13.531
																			10.681	18.616	11.395
																			10.071	14.954	24.212
																			8.921	17.09	11.7
																			3.499	16.785	9.564
																			11.902	15.564	4.681
																			13.428	16.785	12.921
																			22.278	19.531	15.973
																			14.954	43.945	20.55
																			10.681	18.311	6.817
																			7.324	17.09	8.954
																			13.733	19.531	19.33
																			15.869	20.447	6.817
																			15.259	14.343	17.499
																			21.057	11.292	7.123
																			18.921	7.629	8.648
																			7.019	7.935	14.752
																			7.019	7.019	12.921
																			21.057	14.343	12.005
																			8.85	10.376	8.343
																			13.733	22.888	26.654
																			8.24	7.324	31.231
																			15.024	21.667	26.349
																			21.362	10.071	31.842
																			22.888	10.986	23.602
																			14.648	14.343	25.738
																			11.292	14.817	41.913
																			20.752	11.902	15.362
																			36.011	12.207	15.667
																			13.733	33.569	18.109
																			21.057	7.935	23.297
																			12.512	15.564	40.387
																			9.155	7.019	49.237
																			18.921	9.155	6.207
																			10.071	7.324	45.575
																			12.817	10.681	8.648
																			6.986	11.292	21.161
																			9.602	17.09	29.4
																			11.902	47.302	22.076
																			8.616	8.545	13.531
																			11.267	18.921	12.616
																			9.766	58.312	65.716
																			9.755	30.518	4.986
																			4.719	25.766	22.992
																			12.512	40.408	10.785
																			4.071	16.779	30.011
																			14.4108	8.545	17.499
																			29.907	9.155	12.005
																			13.123	23.752	7.428
																			7.324	15.5482	45.575
																			23.193	19.057	6.817
																			20.447	14.479	14.752
																			14.038	13.564	46.795
																			8.85	8.986	29.706
																			36.621	12.038	5.292
																			10.376	14.174	16.583
																			14.954	13.564	4.681
																			16.174	16.005	7.123
																			13.428	14.174	33.673
																			20.752	23.635	15.362
																			8.85	12.954	15.362
																			7.019	9.902	29.095
																			15.564	12.648	8.343
																			7.629	16.616	66.021
																			12.207	15.395	30.011
																			14.343	14.479	28.79
																			18.311	15.09	7.123
																			11.292	15.395	54.12
																			22.583	12.648	15.362
																			28.381	11.733	33.063
																			7.019	16.005	23.907
																			14.954	16.616	6.512
																			23.499	13.869	4.681
																			15.564	18.752	35.504
																			34.485	14.174	30.621
																			7.019	16.921	19.635
																			18.616	13.869	28.79
																			18.616	18.447	53.509
																			34.79	39.199	24.518
																			16.785	14.479	30.621
																			11.292	13.869	24.823
																			8.545	14.174	18.109
																			31.433	15.7	25.128
																			19.226	15.7	7.428
																			25.33	12.343	23.907
																			14.954	23.635	18.109
																			18.921	13.869	33.368
																			8.545	18.447	14.752
																			39.368	26.687	23.297
																			21.362	9.292	10.174
																			35.706	10.512	28.18
																			26.855	14.479	7.428
																			54.321	15.09	5.292
																			19.226	8.681	11.7
																			25.024	10.512	10.479
																			28.992	12.954	4.071
																			13.123	19.362	83.417
																			16.785	10.817	35.199
																			24.109	14.174	8.038
																			15.564	12.648	8.343
																			36.316	13.259	7.428
																			14.343	12.343	15.362
																			12.817	14.174	15.973
																			11.292	19.667	8.954
																			8.24	13.869	4.986
																			16.174	11.123	10.174
																			14.343	15.7	19.635
																			17.7	12.954	15.057
																			8.545	15.7	9.259
																			16.174	19.973	4.986
																			13.123	15.7	21.466
																			21.057	29.128	18.719
																			9.46	23.94	12.616
																			26.55	16.921	13.226
																			10.376	15.395	32.147
																			13.733	15.395	6.512
																			15.869	23.635	8.954
																			19.836	20.583	8.954
																			18.616	17.836	11.395
																			22.583	13.259	4.681
																			9.46	16.005	90.741
																			9.155	16.005	23.297
																			11.902	10.817	10.785
																			14.648	13.869	25.128
																			31.128	16.311	95.624
																			9.155	17.531	6.207
																			10.376	15.09	22.992
																			25.635	17.226	6.207
																			11.292	19.057	6.207
																			8.85	14.174	20.55
																			12.207	20.278	21.771
																			45.166	16.005	9.564
																			14.648	37.063	51.068
																			10.681	18.142	19.94
																			58.289	16.616	26.349
																			19.226	14.785	21.466
																			12.817	15.09	35.504
																			8.85	18.752	9.259
																			18.311	21.193	19.024
																			17.09	34.316	13.836
																			14.954	16.005	20.55
																			11.902	19.973	28.18
																			25.024	20.278	6.817
																			16.174	18.752	22.992
																			29.297	35.231	33.368
																			8.545	14.785	15.057
																			7.019	20.278	8.038
																			18.311	18.752	18.109
																			26.55	20.583	20.55
																			8.545	16.311	18.109
																			35.706	14.479	55.646
																			15.564	12.648	17.499
																			19.836	19.057	20.245
																			10.376	13.869	8.648
																			20.447	17.226	24.823
																			18.005	15.395	43.744
																			10.681	18.752	27.264
																			18.921	16.616	6.207
																			32.654	17.226	19.94
																			23.193	14.479	19.33
																			14.648	19.667	4.986
																			14.038	9.902	32.757
																			33.569	15.395	39.597
																			45.776	11.733	21.161
																			17.09	11.123	26.654
																			8.85	12.038	24.823
																			9.155	12.038	10.785
																			21.362	19.973	8.954
																			25.635	11.733	11.395
																			17.7	26.992	11.934
																			14.038	11.733	33.128
																			10.071	19.057	20.6876
																			8.545	20.583	27.771
																			7.019	18.752	17.09
																			28.381	12.954	12.817
																			8.85	13.869	19.836
																			7.324	12.954	9.766
																			16.785	11.123	11.292
																			7.324	18.142	18.921
																			9.155	16.005	30.823
																			7.935	15.395	14.343
																			19.531	11.733	11.597
																			10.986	16.921	19.531
																			39.673	15.395	13.733
																			48.828	12.343	12.512
																			21.667	14.785	13.733
																			12.207	18.142	7.629
																			16.785	15.395	25.024
																			23.193	16.616	20.447
																			7.629	12.038	13.733
																			26.245	20.583	21.362
																			12.512	11.733	17.7
																			27.161	21.193	9.46
																			37.231	15.09	18.311
																			41.199	21.193	19.226
																			13.733	19.362	22.278
																			9.155	16.311	7.629
																			21.362	29.738	36.011
																			28.076	18.752	10.071
																			20.447	16.311	10.986
																			13.428	17.836	15.869
																			7.935	18.142	13.123
																			57.983	15.395	34.18
																			13.733	20.888	9.766
																			11.902	16.005	19.226
																			7.629	22.109	29.907
																			8.85	14.785	8.24
																			20.752	16.311	8.85
																			8.85	13.869	9.155
																			24.719	14.174	18.005
																			23.804	24.479	11.597
																			23.804	18.142	11.597
																			9.46	16.311	30.823
																			7.935	16.921	8.85
																			15.564	16.921	12.512
																			31.433	30.654	37.842
																			15.869	16.921	32.349
																			8.85	30.959	16.479
																			15.564	77.602	37.537
																			15.564	17.531	25.94
																			7.324	19.667	12.207
																			55.237	20.278	29.907
																			25.024	15.09	10.681
																			23.499	20.583	24.414
																			10.071	17.531	22.888
																			35.706	19.057	9.46
																			21.057	22.109	12.817
																			7.629	16.311	35.4
																			7.324	24.855	28.381
																			10.681	22.109	32.043
																			28.381	16.921	19.836
																			14.343	24.55	14.648
																			14.038	19.057	24.109
																			25.024	17.531	21.362
																			22.583	24.855	19.226
																			20.447	24.245	17.7
																			14.954	16.311	48.218
																			27.771	18.142	23.804
																			19.226	17.226	23.804
																			37.537	21.193	12.207
																			25.94	17.531	11.597
																			12.817	21.499	10.376
																			15.869	16.311	18.616
																			18.311	15.09	13.428
																			20.447	42.414	21.973
																			11.292	24.855	21.057
																			13.428	17.836	8.85
																			8.85	15.7	20.752
																			58.809	21.499	14.648
																			27.169	61.804	25.024
																			14.648	21.193	31.433
																			18.311	14.174	20.752
																			9.766	21.804	8.24
																			21.362	18.752	17.7
																			9.155	20.278	32.043
																			18.8061	21.115	25.024
																			35.4	25.771	10.071
																			18.311	17.9101	21.057
																			7.324	11.648	29.602
																			26.55	27.518	15.259
																			11.902	11.954	7.324
																			20.142	7.986	11.597
																			7.019	14.395	16.785
																			25.94	9.817	18.921
																			23.499	14.7	18.005
																			14.038	20.499	21.973
																			9.155	11.343	21.973
																			13.264	14.09	13.123
																			12.043	22.635	12.512
																			8.85	14.395	21.667
																			8.545	23.855	24.414
																			24.25	19.888	14.038
																			7.324	17.752	20.447
																			10.823	7.071	18.616
																			7.935	43.387	12.207
																			14.648	8.292	14.038
																			30.212	4.324	13.123
																			15.706	23.855	23.193
																			16.785	11.954	17.09
																			17.09	9.817	25.635
																			10.071	19.888	15.869
																			18.005	21.109	17.7
																			8.24	8.292	29.907
																			12.817	4.324	12.207
																			19.226	11.343	13.428
																			21.667	10.428	18.311
																			7.629	4.935	14.343
																			15.259	16.836	8.85
																			50.659	36.063	27.161
																			23.499	15.005	9.155
																			9.766	22.024	8.24
																			33.569	6.766	14.648
																			26.245	4.324	15.259
																			7.324	13.785	13.123
																			16.479	18.667	9.766
																			7.019	24.771	36.011
																			11.597	4.629	15.259
																			17.09	15.616	18.005
																			12.207	30.569	21.362
																			35.706	13.479	12.207
																			17.09	24.466	8.85
																			73.853	21.109	10.071
																			16.174	15.311	34.79
																			61.646	14.7	13.123
																			25.33	14.7	18.311
																			30.518	22.635	15.259
																			9.46	7.376	16.785
																			34.485	25.992	18.005
																			11.597	12.259	16.479
																			26.245	52.542	10.681
																			21.973	9.207	12.512
																			8.85	22.024	31.128
																			20.142	19.888	20.142
																			11.597	11.343	26.855
																			23.499	20.499	18.311
																			14.038	15.616	8.85
																			21.057	16.531	14.343
																			7.324	4.324	7.629
																			36.011	5.85	14.954
																			20.447	30.264	16.785
																			20.142	10.428	14.954
																			9.46	24.771	21.973
																			31.738	22.024	9.155
																			23.499	12.564	19.836
																			20.142	13.479	25.635
																			32.349	25.381	17.395
																			40.283	13.479	24.109
																			25.024	28.433	35.4
																			7.019	27.212	33.264
																			10.376	10.123	11.292
																			16.174	4.935	19.836
																			15.869	6.766	23.499
																			3.193	12.869	15.259
																			8.687	24.466	14.648
																			9.155	28.128	18.005
																			10.986	14.09	8.24
																			18.005	9.207	39.673
																			8.24	4.324	17.395
																			12.349	8.902	22.278
																			18.311	39.419	8.24
																			8.545	10.123	30.518
																			23.193	22.635	13.123
																			23.499	26.297	14.954
																			16.479	11.038	23.804
																			44.25	7.071	29.907
																			17.7	26.907	13.123
																			21.362	34.842	15.259
																			31.433	13.174	14.954
																			22.278	18.362	19.531
																			32.043	7.376	18.005
																			12.817	21.414	19.226
																			10.071	16.836	30.212
																			39.978	11.648	32.654
																			27.161	18.362	16.479
																			8.545	17.752	13.733
																			11.292	9.817	9.46
																			11.292	12.259	17.09
																			21.667	9.207	14.648
																			19.226	17.447	18.311
																			27.771	4.019	14.648
																			12.207	10.428	16.479
																			13.733	9.817	14.343
																			10.681	5.24	16.479
																			5.095	13.479	15.564
																			33.264	15.005	28.687
																			12.419	32.706	9.46
																			8.005	27.212	13.428
																			10.817	8.597	20.447
																			29.297	4.935	10.071
																			14.343	8.597	10.986
																			10.447	8.292	13.428
																			12.278	11.343	11.597
																			20.752	17.752	29.907
																			5.706	7.071	24.719
																			21.362	10.123	7.935
																			20.752	9.512	9.46
																			9.46	22.33	18.616
																			7.019	22.94	9.46
																			9.155	9.512	10.986
																			9.766	16.526	14.343
																			28.687	5.545	24.414
																			10.071	54.678	89.417
																			8.24	7.986	12.817
																			15.259	9.817	7.019
																			21.667	14.7	7.935
																			27.161	22.635	29.602
																			18.921	16.133	9.766
																			33.569	16.785	12.512
																			12.114	19.226	15.259
																			13.123	22.278	8.24
																			31.128	20.142	18.921
																			22.583	14.648	14.038
																			14.038	9.531	8.85
																			11.292	18.921	18.616
																			20.752	17.7	24.109
																			18.921	4.959	12.817
																			18.005	15.259	4.485
																			13.264	14.954	15.259
																			7.779	14.648	9.978
																			11.597	19.531	9.155
																			13.123	17.395	18.921
																			9.46	15.259	14.648
																			15.869	16.785	25.33
																			31.128	21.362	10.376
																			25.33	23.193	6.855
																			16.785	22.278	19.836
																			20.752	20.752	12.512
																			7.373	16.174	8.24
																			10.518	17.7	16.479
																			6.692	17.7	15.869
																			16.602	27.161	17.395
																			9.155	18.311	21.057
																			10.681	18.921	18.005
																			7.629	21.973	7.629
																			17.466	16.479	13.733
																			15.564	17.7	8.545
																			10.376	22.583	25.94
																			12.349	20.752	13.733
																			7.629	22.278	17.161
																			3.193	17.09	12.888
																			6.174	16.174	11.057
																			8.452	22.583	8.926
																			9.155	19.226	13.64
																			5.377	19.531	17.8309
																			9.766	21.973	13.362
																			16.479	20.447	14.278
																			19.531	18.005	62.19
																			8.85	19.226	111.934
																			15.94	22.583	42.964
																			15.94	18.921	33.199
																			8.85	14.954	15.193
																			14.109	17.09	20.687
																			16.174	18.921	7.564
																			6.226	19.226	26.18
																			8.738	19.836	18.55
																			7.324	15.564	4.512
																			21.973	17.09	23.128
																			8.559	13.733	44.185
																			17.1637	24.109	8.785
																			7.992	24.414	10.616
																			6.466	17.09	12.752
																			1.278	18.005	23.128
																			7.381	15.564	25.569
																			7.545	18.311	21.602
																			31.654	17.395	20.687
																			6.629	20.142	6.648
																			34.4	15.259	11.836
																			18.836	25.33	32.283
																			8.46	21.362	16.719
																			24.33	19.836	19.466
																			27.076	18.005	8.785
																			10.504	15.564	17.94
																			16.09	18.311	12.142
																			19.447	15.564	19.771
																			6.935	20.752	8.479
																			21.278	23.499	21.297
																			10.738	21.362	5.733
																			7.545	18.921	34.725
																			9.376	16.785	6.038
																			93.299	24.414	12.752
																			17.311	28.076	41.744
																			17.005	16.479	17.94
																			32.569	24.109	6.343
																			31.654	16.479	34.114
																			21.583	18.921	5.733
																			10.292	11.433	49.983
																			11.654	23.193	9.7
																			14.869	20.752	17.635
																			9.681	14.954	20.076
																			10.199	19.836	6.343
																			29.518	16.785	25.569
																			9.986	17.395	26.18
																			29.518	20.447	18.855
																			20.362	19.836	26.18
																			8.041	18.005	24.043
																			7.24	15.564	20.381
																			18.226	20.447	12.142
																			19.752	14.954	8.785
																			17.147	18.005	27.706
																			8.744	15.259	28.621
																			5.082	18.616	8.479
																			5.316	15.869	4.207
																			42.64	20.142	5.681
																			28.602	18.616	15.499
																			11.817	14.954	25.569
																			18.368	16.174	12.142
																			10.809	20.142	10.005
																			13.861	20.752	10.005
																			16.842	18.616	21.297
																			12.499	17.395	24.654
																			18.531	25.635	29.842
																			6.019	25.635	16.719
																			10.292	18.311	18.55
																			10.902	24.109	3.597
																			9.283	19.836	19.161
																			16.7	25.33	32.283
																			11.349	14.954	4.512
																			20.057	17.7	26.485
																			8.602	18.921	23.433
																			5.926	19.836	16.109
																			14.869	22.888	19.161
																			12.733	25.33	7.869
																			22.193	16.479	6.954
																			12.03	17.7	24.654
																			5.692	15.869	7.564
																			13.793	20.447	5.071
																			10.809	18.005	20.687
																			13.485	16.174	22.823
																			18.531	17.7	5.123
																			17.311	18.616	17.33
																			6.537	18.921	26.485
																			16.161	17.395	11.226
																			10.973	18.921	51.814
																			8.766	19.836	3.597
																			8.46	14.648	4.207
																			6.324	15.259	15.193
																			9.354	19.226	4.817
																			10.433	20.142	21.907
																			16.913	18.005	9.09
																			13.954	14.954	2.986
																			67.97	17.09	11.531
																			19.447	19.226	11.531
																			8.766	15.259	22.518
																			28.907	12.583	18.245
																			23.719	18.005	14.278
																			35.621	17.395	5.123
																			9.283	10.142	6.376
																			20.057	13.123	19.161
																			12.428	18.616	17.635
																			23.719	17.7	20.992
																			10.902	17.7	7.869
																			39.894	21.057	15.499
																			18.531	19.226	14.583
																			40.809	20.142	13.362
																			24.94	15.564	24.349
																			6.935	18.616	20.076
																			25.55	13.733	22.518
																			77.43	14.648	10.005
																			20.057	17.09	19.161
																			29.518	13.733	2.071
																			16.7	17.09	24.043
																			13.343	14.648	9.7
																			21.888	13.123	23.128
																			2.335	21.973	32.894
																			11.397	20.447	5.071
																			16.395	19.531	8.174
																			20.199	18.616	20.381
																			12.733	8.123	24.349
																			6.019	13.123	3.292
																			12.264	21.362	25.264
																			15.174	12.888	18.55
																			12.569	9.226	38.997
																			21.278	14.648	4.512
																			12.875	12.358	10.921
																			24.024	18.2173	31.673
																			9.823	8.038	16.109
																			9.071	6.851	21.907
																			15.692	3.545	12.142
																			13.414	18.109	10.005
																			16.771	6.324	39.607
																			12.123	5.902	34.725
																			6.324	32.147	16.719
																			10.34	3.019	16.626
																			7.218	13.531	18.245
																			9.894	21.466	20.076
																			27.687	13.836	6.954
																			14.869	13.531	5.376
																			17.616	12.005	29.537
																			21.888	9.564	7.564
																			11.817	10.329	10.921
																			12.569	26.654	24.043
																			17.616	12.616	14.888
																			14.706	5.292	10.616
																			15.082	3.461	48.458
																			10.433	12.616	29.842
																			8.907	15.973	3.376
																			13.109	21.771	9.395
																			9.894	3.24	22.823
																			7.24	30.621	12.447
																			7.452	11.09	17.33
																			13.343	11.7	5.733
																			14.869	8.954	34.114
																			11.512	14.447	15.802
																			10.902	3.155	9.7
																			16.607	28.79	18.3966
																			13.793	5.019	11.479
																			13.109	4.681	10.869
																			9.588	8.648	7.817
																			16.09	3.46	16.057
																			16.607	8.935	8.123
																			18.531	6.629	16.667
																			8.978	14.752	29.18
																			10.128	6.817	20.024
																			17.616	14.447	15.447
																			7.005	12.311	15.752
																			8.978	17.499	20.94
																			24.33	15.057	17.583
																			18.67	25.433	8.123
																			13.038	11.935	27.043
																			16.2772	23.907	7.817
																			8.292	4.986	11.174
																			11.648	22.992	28.264
																			5.85	4.986	11.174
																			12.564	8.954	70.684
																			9.512	5.597	22.466
																			14.395	4.986	5.986
																			23.245	4.376	26.738
																			11.343	22.381	38.335
																			4.324	4.376	10.564
																			19.278	18.109	6.597
																			22.635	6.207	18.193
																			41.556	11.7	10.869
																			39.725	8.954	29.79
																			24.161	6.207	7.512
																			33.926	4.376	48.406
																			18.973	52.289	21.855
																			33.926	11.7	9.954
																			18.973	27.264	47.795
																			33.621	6.207	16.057
																			38.809	15.057	21.55
																			12.564	15.667	20.024
																			15.005	23.602	13.005
																			11.648	10.479	12.7
																			9.207	8.038	6.292
																			12.869	11.324	17.888
																			29.654	7.733	41.997
																			27.823	7.733	31.316
																			5.545	5.597	22.771
																			19.583	6.207	20.635
																			4.629	5.902	51.763
																			16.836	11.09	9.954
																			19.583	4.071	34.978
																			16.226	19.024	28.569
																			22.33	8.343	6.597
																			11.038	22.381	5.986
																			19.278	38.25	14.226
																			22.33	9.564	27.349
																			22.024	18.719	10.564
																			19.888	5.902	23.381
																			11.648	7.019	23.687
																			6.155	4.85	8.733
																			18.973	5.629	35.283
																			27.212	7.935	18.804
																			14.395	8.343	22.466
																			19.888	6.043	10.869
																			25.076	6.888	25.212
																			85.501	6.207	9.954
																			8.292	12.921	22.161
																			19.278	4.986	25.518
																			16.531	4.986	11.479
																			11.038	8.038	15.142
																			10.123	6.817	28.569
																			7.681	12.921	13.921
																			53.763	6.545	19.719
																			10.428	5.24	15.447
																			5.85	10.174	17.583
																			8.597	9.259	3.24
																			4.935	8.648	22.771
																			31.18	11.161	28.264
																			6.155	4.142	15.752
																			15.921	3.155	13.616
																			18.667	7.428	9.343
																			16.226	12.616	38.945
																			19.888	7.023	8.428
																			19.278	6.608	38.335
																			5.24	11.4093	40.471
																			22.024	13.836	5.071
																			16.531	7.733	11.479
																			32.706	4.071	10.869
																			31.485	17.193	5.986
																			15.616	8.343	8.428
																			36.368	14.142	12.7
																			6.155	7.733	7.817
																			6.155	16.278	41.692
																			4.629	6.207	6.902
																			9.512	11.09	14.531
																			4.019	4.071	102.422
																			5.24	9.259	7.512
																			26.907	15.667	16.973
																			20.804	12.616	3.85
																			21.109	10.785	2.019
																			10.428	4.681	11.479
																			20.499	8.038	10.869
																			30.569	8.343	14.836
																			24.161	35.809	7.817
																			14.395	21.771	34.368
																			7.986	14.447	20.635
																			9.512	3.155	7.512
																			16.531	1.935	13.616
																			13.174	3.46	14.836
																			16.226	12.311	5.071
																			8.292	4.376	8.428
																			49.795	1.019	9.038
																			31.79	3.46	2.935
																			23.245	5.292	35.588
																			9.512	9.869	10.564
																			22.635	6.512	19.719
																			9.207	27.264	23.687
																			19.888	13.226	16.667
																			26.297	3.46	20.94
																			19.278	3.766	10.259
																			9.207	1.935	5.986
																			15.005	8.954	9.038
																			27.823	19.94	13.005
																			29.654	5.292	4.155
																			7.681	14.752	2.324
																			15.616	2.24	13.616
																			26.602	5.597	24.297
																			10.123	5.902	14.226
																			7.823	6.207	22.771
																			15.147	2.24	7.817
																			14.09	9.259	9.038
																			44.913	1.935	21.55
																			10.733	14.447	11.479
																			9.207	14.142	5.071
																			9.817	7.733	12.498
																			5.85	4.376	4.766
																			14.7	7.123	6.902
																			9.795	3.155	9.648
																			8.292	45.88	6.973
																			25.687	9.869	7.207
																			21.109	3.46	10.564
																			16.226	3.155	8.428
																			6.46	18.109	17.6019
																			5.24	16.278	10.986
																			4.019	11.09	12.817
																			15.005	10.785	12.207
																			22.33	17.499	10.071
																			11.343	13.531	28.076
																			16.602	3.155	21.973
																			31.18	6.817	16.174
																			13.174	10.479	23.499
																			9.817	21.771	17.09
																			15.311	19.024	33.569
																			10.733	11.7	7.324
																			9.512	8.343	19.836
																			13.479	8.954	19.836
																			4.019	5.902	14.343
																			12.542	15.973	26.855
																			8.128	8.954	12.512
																			16.226	33.368	41.809
																			10.123	16.888	20.752
																			11.038	2.545	17.7
																			21.719	4.376	21.057
																			4.629	6.817	22.888
																			16.531	1.019	9.46
																			9.817	43.438	34.79
																			6.155	11.7	16.785
																			4.019	25.128	30.518
																			5.545	9.259	44.556
																			10.875	4.071	37.231
																			40.03	6.207	23.804
																			31.79	12.616	32.654
																			15.616	8.954	21.057
																			21.719	13.836	33.875
																			15.311	1.629	25.94
																			27.212	11.09	20.447
																			18.362	24.376	10.986
																			16.226	6.207	28.687
																			14.607	18.719	23.804
																			4.019	12.311	20.142
																			23.55	14.752	26.55
																			9.817	9.564	11.902
																			10.733	13.226	41.504
																			11.038	4.376	7.629
																			10.428	6.817	26.55
																			13.479	10.785	24.719
																			7.376	18.343	19.836
																			27.823	23.447	13.733
																			4.019	9.444	33.875
																			13.479	10.9854	21.057
																			36.673	8.343	38.147
																			11.25	4.85	28.076
																			21.109	4.24	22.278
																			25.687	4.376	16.174
																			10.264	9.564	32.349
																			8.292	15.057	26.55
																			7.071	5.597	38.757
																			10.193	7.733	16.174
																			4.019	12.687	38.147
																			4.324	4.986	22.583
																			12.259	13.226	16.479
																			16.531	3.726	7.019
																			6.155	12.616	15.259
																			23.855	3.155	18.311
																			7.376	25.128	8.545
																			12.112	15.199	28.687
																			5.545	8.343	32.043
																			28.616	4.986	20.447
																			15.381	3.46	19.226
																			16.6812	12.311	22.278
																			7.629	9.564	22.888
																			12.817	12.311	18.005
																			7.019	6.512	29.907
																			10.681	16.583	20.447
																			18.616	8.155	13.733
																			7.629	22.076	31.433
																			8.24	4.545	14.038
																			15.869	12.005	29.907
																			13.428	4.681	9.155
																			10.681	12.616	30.518
																			10.376	4.986	14.648
																			14.343	31.231	13.123
																			8.545	6.512	33.569
																			10.071	10.174	15.869
																			7.629	18.109	7.935
																			8.24	18.414	19.531
																			17.395	3.766	25.33
																			17.09	4.986	20.142
																			7.019	1.629	17.09
																			9.155	3.46	25.33
																			12.512	12.616	28.992
																			17.395	23.602	43.945
																			18.311	6.629	23.193
																			13.733	5.019	25.94
																			16.174	15.973	24.109
																			26.245	9.869	15.564
																			18.921	11.395	40.588
																			32.959	22.076	54.626
																			7.019	6.512	29.297
																			11.902	7.123	57.983
																			7.935	7.733	39.978
																			33.875	28.18	24.719
																			25.635	25.433	33.264
																			15.259	14.447	23.499
																			8.545	19.024	14.954
																			16.174	14.142	24.414
																			8.85	3.545	46.387
																			7.324	21.466	19.531
																			15.869	7.123	8.24
																			14.648	20.245	21.057
																			28.076	6.629	17.7
																			12.817	23.297	34.18
																			9.155	17.804	46.082
																			14.648	14.447	7.935
																			10.986	4.986	24.109
																			36.316	5.292	42.114
																			20.142	28.79	16.479
																			15.564	4.681	33.569
																			7.629	7.428	11.902
																			15.869	21.161	12.207
																			7.019	25.128	10.681
																			13.428	14.752	13.733
																			16.785	12.921	42.114
																			25.33	16.583	17.09
																			18.005	13.226	14.648
																			47.607	8.038	31.433
																			10.986	10.785	7.324
																			24.414	20.245	18.921
																			10.986	15.362	36.621
																			9.766	3.46	29.297
																			18.005	11.395	23.499
																			11.902	34.588	44.861
																			10.376	1.629	14.038
																			8.24	14.447	27.161
																			9.766	22.076	23.804
																			18.005	19.635	23.193
																			13.428	22.381	18.311
																			15.869	28.485	37.842
																			8.545	11.09	28.381
																			25.635	11.7	32.654
																			26.55	21.466	43.03
																			16.174	21.771	22.888
																			17.7	12.311	34.79
																			10.071	22.381	26.855
																			25.024	24.518	43.03
																			21.973	32.147	23.804
																			9.766	13.226	30.212
																			7.324	14.447	19.226
																			21.057	14.447	10.681
																			21.362	4.376	30.212
																			10.376	21.771	32.349
																			15.564	32.757	21.057
																			7.629	21.771	9.766
																			8.24	41.913	33.264
																			14.954	26.654	22.888
																			18.616	19.635	22.888
																			10.681	28.18	36.926
																			25.94	11.395	29.602
																			10.986	13.226	16.174
																			9.46	17.335	16.174
																			43.64	9.869	13.733
																			7.324	6.888	26.245
																			9.155	6.959	12.512
																			12.207	4.376	21.057
																			20.142	16.445	17.395
																			29.907	13.7979	31.433
																			31.738	12.7	21.057
																			8.85	20.94	23.804
																			19.226	45.049	12.207
																			35.706	31.011	34.485
																			11.902	7.512	37.842
																			20.447	10.259	28.687
																			12.512	6.902	29.602
																			16.785	10.564	10.986
																			11.902	14.836	32.349
																			12.512	9.935	47.607
																			13.428	29.79	16.785
																			7.629	16.057	34.18
																			17.09	7.207	14.343
																			14.648	6.597	10.681
																			19.531	6.902	30.518
																			13.428	3.85	15.259
																			17.09	16.973	26.55
																			8.24	9.935	27.466
																			46.387	13.616	14.648
																			23.499	21.245	10.071
																			7.324	20.024	47.302
																			7.324	3.24	23.193
																			21.362	10.564	49.744
																			21.973	5.071	22.583
																			12.817	6.292	30.823
																			15.564	4.766	25.024
																			11.292	5.986	31.433
																			18.921	13.005	29.602
																			14.343	3.545	46.692
																			8.24	3.629	36.011
																			15.564	18.499	31.433
																			8.24	19.719	29.602
																			11.597	13.921	31.738
																			7.019	6.597	37.842
																			46.387	3.24	38.757
																			11.292	12.09	24.719
																			10.986	9.038	27.466
																			7.935	9.648	31.738
																			7.324	4.46	35.706
																			10.071	9.954	28.381
																			19.836	33.452	15.259
																			13.123	15.447	29.297
																			9.766	11.174	16.479
																			54.321	9.648	28.381
																			13.123	6.597	13.428
																			13.123	27.349	25.869
																			21.667	60.613	27.161
																			17.7	2.935	29.602
																			13.428	16.667	20.447
																			7.935	25.212	32.959
																			14.038	4.46	19.226
																			14.343	18.804	14.343
																			8.545	13.616	23.193
																			14.038	10.869	22.583
																			8.24	9.038	18.005
																			33.264	30.095	25.635
																			9.155	13.921	35.095
																			17.7	25.823	25.94
																			19.531	10.259	29.907
																			10.681	21.55	20.681
																			9.155	10.564	12.512
																			14.954	23.076	16.785
																			7.629	11.785	23.193
																			10.376	7.817	32.207
																			12.512	7.512	26.55
																			9.766	28.569	33.264
																			11.902	17.278	25.024
																			27.771	8.428	26.245
																			105.896	19.719	28.687
																			8.85	8.428	22.888
																			9.46	4.766	17.468
																			10.681	5.986	66.953
																			14.343	20.024	27.917
																			16.174	15.752	24.9832
																			29.297	3.85	47.038
																			10.376	37.419	11.638
																			8.24	4.766	23.54
																			13.428	8.428	8.586
																			10.071	14.226	11.943
																			18.005	14.531	25.066
																			18.921	22.466	31.169
																			11.597	34.368	27.812
																			65.4	17.583	11.333
																			30.212	3.935	30.559
																			9.46	12.7	10.112
																			18.311	3.545	26.592
																			17.292	5.681	18.352
																			8.24	27.043	10.417
																			10.681	18.193	7.671
																			34.485	13.921	47.954
																			15.869	23.992	18.657
																			8.545	8.733	18.047
																			27.629	24.602	23.54
																			10.071	17.583	30.864
																			18.857	10.259	23.235
																			14.343	20.635	27.812
																			7.629	11.479	41.545
																			17.249	3.629	31.169
																			6.248	14.531	51.921
																			9.262	10.869	13.774
																			7.019	21.55	26.592
																			18.836	8.733	15.911
																			16.1394	8.428	24.761
																			20.616	4.019	14.385
																			14.207	15.752	42.766
																			15.428	19.719	39.714
																			16.343	8.733	73.894
																			9.019	6.292	14.995
																			12.986	21.245	11.943
																			13.597	12.7	32.085
																			16.038	16.973	12.554
																			22.142	16.362	24.761
																			12.986	5.986	15.3
																			20.005	13.616	8.586
																			9.324	12.09	8.586
																			17.259	5.986	13.469
																			18.479	5.986	20.488
																			18.785	5.071	21.099
																			16.038	26.128	29.949
																			22.447	15.142	14.385
																			19.7	6.292	16.826
																			33.738	25.823	29.338
																			13.292	27.654	30.864
																			13.597	15.447	9.807
																			11.155	7.817	23.54
																			13.292	14.531	7.671
																			19.09	25.518	36.663
																			10.85	5.681	23.845
																			14.512	7.207	37.578
																			9.324	10.564	46.428
																			42.283	32.537	8.281
																			34.349	9.038	8.892
																			27.94	25.518	9.197
																			12.376	20.024	18.047
																			15.123	36.504	9.197
																			9.629	29.18	24.15
																			22.752	10.564	12.554
																			10.85	5.376	33.306
																			13.902	7.817	33.306
																			41.978	7.512	21.404
																			19.09	35.894	11.943
																			18.479	31.011	35.747
																			19.7	20.635	22.319
																			9.324	15.752	24.455
																			32.212	50.847	8.892
																			18.785	43.828	18.657
																			19.395	21.748	24.761
																			15.733	15.185	14.079
																			13.902	20.447	34.831
																			16.343	32.654	14.385
																			11.155	15.259	34.221
																			12.986	22.583	10.417
																			19.09	14.648	29.033
																			19.09	21.667	14.385
																			16.648	27.161	14.69
																			10.85	12.512	8.281
																			19.395	20.447	23.845
																			10.545	14.038	19.267
																			20.616	25.33	25.066
																			12.986	11.292	18.657
																			15.123	20.142	30.864
																			12.376	20.752	19.573
																			10.545	42.114	29.949
																			9.935	10.376	14.69
																			11.46	42.725	9.807
																			28.855	15.564	21.709
																			10.545	8.24	18.352
																			12.071	17.395	9.807
																			18.785	7.935	26.287
																			23.362	19.226	18.047
																			11.766	15.869	28.118
																			16.038	11.292	31.169
																			12.986	7.629	60.771
																			12.071	16.174	11.028
																			21.226	48.218	7.976
																			13.292	24.719	7.976
																			20.921	12.207	9.502
																			13.902	16.785	8.892
																			9.324	29.907	22.624
																			10.85	7.629	36.968
																			9.629	27.161	27.507
																			9.935	31.738	11.028
																			19.395	9.766	19.267
																			17.869	20.752	12.248
																			12.681	16.174	15.3
																			16.648	14.343	11.333
																			12.681	14.038	45.818
																			10.24	25.635	13.774
																			11.46	21.667	11.638
																			12.376	13.123	12.859
																			55.406	18.921	21.099
																			14.817	11.597	18.657
																			13.597	7.935	33.611
																			15.733	15.259	18.047
																			9.935	9.46	22.319
																			24.278	9.46	25.676
																			19.7	10.986	18.047
																			12.681	31.128	12.859
																			11.46	8.24	12.248
																			19.395	9.46	20.183
																			24.278	12.817	17.131
																			17.259	13.428	10.112
																			16.954	10.071	10.723
																			14.512	12.207	25.981
																			11.46	19.531	16.826
																			28.855	16.785	32.695
																			9.019	15.869	15.3
																			24.888	29.602	7.976
																			27.33	16.785	8.586
																			30.381	8.24	25.371
																			11.766	10.986	42.766
																			23.057	18.005	16.521
																			13.902	20.447	28.423
																			10.545	23.499	21.099
																			16.954	10.681	18.352
																			19.7	26.245	18.657
																			23.057	23.804	19.573
																			9.324	15.869	22.624
																			19.7	12.512	18.962
																			20.311	9.46	9.502
																			29.161	25.024	8.892
																			9.324	12.817	46.123
																			14.207	23.193	7.671
																			10.85	16.785	8.586
																			11.766	15.259	34.526
																			19.09	16.479	18.962
																			7.869	12.817	15.911
																			19.7	24.414	45.818
																			16.343	14.648	22.624
																			32.518	11.597	10.417
																			11.155	10.986	20.183
																			24.278	7.324	14.385
																			11.155	9.46	25.676
																			13.292	32.349	7.976
																			15.499	13.428	15.911
																			12.986	27.466	10.112
																			16.954	16.479	12.248
																			38.621	18.616	17.131
																			43.504	9.766	8.892
																			12.986	16.174	41.545
																			9.935	14.038	30.559
																			27.024	13.428	23.235
																			34.043	9.46	26.592
																			11.766	10.376	8.586
																			12.376	17.395	10.723
																			13.597	13.733	11.028
																			12.986	9.46	38.188
																			18.174	26.55	22.624
																			14.207	9.155	18.657
																			38.316	16.479	14.69
																			14.512	11.292	14.69
																			9.629	10.376	13.469
																			9.019	18.616	24.761
																			25.499	12.512	12.248
																			41.368	28.076	15.3
																			17.259	10.681	32.085
																			10.85	11.292	35.137
																			13.292	7.935	18.657
																			49.302	15.564	15.911
																			9.629	14.038	15.911
																			9.935	24.719	12.554
																			13.902	19.836	9.502
																			11.46	25.94	12.248
																			15.733	20.142	36.968
																			17.869	10.071	15.911
																			6.986	9.155	13.774
																			41.673	22.278	21.404
																			12.071	17.7	31.169
																			16.343	24.109	27.202
																			13.597	31.738	20.183
																			20.921	23.804	42.156
																			4.207	18.921	18.802
																			9.629	25.33	21.2056
																			10.85	11.902	33.875
																			13.902	13.123	8.85
																			30.992	36.011	9.46
																			10.85	22.888	14.343
																			17.869	12.817	63.782
																			32.212	10.376	15.259
																			9.935	10.376	26.55
																			5.112	7.019	11.902
																			12.806	11.902	32.349
																			10.21	9.766	14.038
																			17.297	5.869	36.926
																			14.038	14.038	19.531
																			12.817	7.935	53.406
																			7.324	7.019	17.7
																			7.629	22.888	17.7
																			8.85	9.46	12.207
																			8.85	21.667	42.419
																			20.752	55.237	18.311
																			8.545	9.836	21.667
																			22.583	14.038	28.687
																			10.681	17.09	18.311
																			9.155	15.869	24.414
																			32.654	9.766	21.362
																			16.785	14.954	12.207
																			14.954	22.278	9.155
																			17.395	13.733	7.935
																			13.123	13.428	9.155
																			22.583	66.528	9.155
																			23.193	12.043	12.207
																			11.292	7.629	8.24
																			8.545	14.648	26.245
																			8.85	14.954	10.376
																			21.057	40.894	16.785
																			12.817	14.343	9.766
																			10.071	6.076	7.019
																			21.057	20.447	21.973
																			11.902	34.485	29.297
																			20.752	19.531	7.019
																			18.921	10.376	11.902
																			10.071	13.428	10.986
																			18.921	15.259	24.414
																			17.7	14.648	7.324
																			40.283	8.85	8.545
																			8.85	15.259	14.038
																			13.123	19.226	22.278
																			10.071	14.038	21.057
																			24.414	15.259	7.324
																			7.629	16.479	9.766
																			9.46	12.512	16.785
																			21.667	12.207	13.733
																			15.259	30.518	17.09
																			16.785	9.155	7.629
																			28.381	16.174	34.485
																			17.7	7.935	18.616
																			9.46	12.207	22.583
																			13.123	17.7	12.207
																			11.597	13.428	25.024
																			14.954	11.902	25.024
																			7.324	15.564	8.85
																			7.324	8.85	20.447
																			8.85	10.376	11.902
																			9.766	19.836	44.861
																			12.512	12.512	17.09
																			9.46	17.09	15.564
																			13.428	13.733	22.278
																			15.259	28.687	7.629
																			10.376	17.395	23.804
																			11.597	10.071	17.09
																			11.292	10.376	19.226
																			26.55	27.161	37.537
																			15.564	36.926	21.667
																			10.986	10.986	12.817
																			10.376	9.155	17.7
																			16.479	13.428	13.428
																			10.376	10.376	18.616
																			9.766	14.648	32.654
																			15.869	9.155	9.766
																			12.207	7.629	13.428
																			12.817	22.278	25.94
																			12.207	20.142	19.226
																			10.376	20.752	8.24
																			16.479	19.836	16.174
																			7.324	22.583	23.193
																			7.324	8.545	24.719
																			27.466	15.564	12.817
																			19.226	9.46	12.207
																			19.226	18.616	15.564
																			13.733	8.545	18.616
																			23.193	10.681	16.479
																			11.902	14.343	15.869
																			10.376	8.24	23.499
																			34.485	9.155	32.043
																			19.836	10.681	99.487
																			29.907	9.766	8.24
																			12.512	14.648	25.33
																			15.869	18.311	38.757
																			10.681	13.193	8.545
																			17.7	11.128	9.46
																			10.071	18.616	21.057
																			8.85	14.038	24.109
																			16.785	8.24	16.479
																			13.428	14.954	9.46
																			12.817	7.935	17.7
																			23.193	9.46	18.921
																			10.071	15.259	11.292
																			10.681	13.193	23.193
																			27.771	9.766	16.785
																			10.071	10.752	14.038
																			13.123	17.09	29.602
																			13.123	8.545	13.733
																			36.926	17.7	27.771
																			23.804	18.616	10.681
																			26.245	7.324	29.907
																			16.174	10.071	16.479
																			8.85	8.213	22.888
																			33.569	16.985	19.226
																			7.935	11.057	29.602
																			10.071	7.629	38.757
																			15.259	16.3423	12.512
																			17.395		13.733
																			15.869		18.616
																			14.648		7.629
																			10.681		9.46
																			25.94		10.986
																			7.324		13.733
																			7.935		36.621
																			32.654		23.804
																			11.902		11.597
																			31.433		18.616
																			8.545		15.564
																			11.292		21.973
																			50.049		23.499
																			8.85		12.512
																			24.109		20.142
																			33.875		18.921
																			7.629		15.869
																			14.954		14.954
																			22.278		12.207
																			25.024		13.428
																			17.7		16.479
																			21.973		13.123
																			14.954		14.038
																			9.766		19.531
																			25.94		13.123
																			10.681		8.85
																			8.85		28.687
																			18.921		24.109
																			14.038		8.85
																			15.564		21.973
																			7.019		14.343
																			12.207		33.264
																			14.038		12.817
																			25.635		21.057
																			42.419		11.902
																			15.259		28.992
																			9.155		11.292
																			15.869		20.142
																			13.123		20.752
																			9.46		17.7
																			21.667		21.667
																			18.311		22.278
																			17.09		39.978
																			25.024		14.038
																			20.752		31.738
																			17.395		12.817
																			10.376		29.907
																			15.564		18.005
																			11.902		27.161
																			8.85		15.564
																			18.616		15.259
																			15.869		12.207
																			16.785		33.264
																			32.959		17.395
																			11.292		20.142
																			10.986		19.836
																			13.733		9.766
																			7.324		17.395
																			7.324		31.128
																			9.766		9.155
																			50.964		24.109
																			24.719		44.556
																			30.823		24.414
																			45.166		15.564
																			17.09		19.836
																			26.855		12.817
																			25.635		27.161
																			22.888		35.095
																			17.395		22.278
																			22.278		21.667
																			23.193		20.142
																			24.719		15.869
																			7.019		14.343
																			34.485		18.005
																			20.447		28.076
																			55.237		29.907
																			26.245		16.479
																			15.564		19.226
																			28.992		21.973
																			13.428		8.24
																			20.142		10.986
																			13.428		37.231
																			16.785		24.719
																			24.414		12.512
																			11.292		13.733
																			10.376		22.278
																			12.817		11.597
																			18.005		7.324
																			22.583		14.954
																			14.954		16.174
																			33.875		14.343
																			12.512		21.362
																			32.654		18.921
																			17.395		15.259
																			21.057		12.512
																			10.869		65.002
																			29.907		8.24
																			8.85		42.419
																			18.005		12.207
																			12.512		11.597
																			24.973		24.719
																			9.155		14.343
																			24.109		25.94
																			36.316		11.902
																			12.512		10.376
																			35.4		13.733
																			26.855		20.752
																			13.028		14.648
																			16.825		22.888
																			30.518		7.629
																			10.071		25.024
																			20.602		17.09
																			14.648		7.019
																			26.855		14.648
																			17.4208		18.005
																			33.264		10.376
																			26.855		7.324
																			32.043		15.564
																			9.46		10.376
																			32.654		16.174
																			36.621		59.509
																			31.738		10.071
																			7.935		33.264
																			17.7		18.921
																			17.7		23.804
																			63.477		10.376
																			23.499		29.907
																			14.038		11.292
																			10.681		28.687
																			23.193		8.85
																			26.55		12.207
																			31.128		39.673
																			25.024		18.616
																			9.46		21.057
																			13.733		22.583
																			13.733		7.324
																			13.123		7.629
																			35.706		25.635
																			16.174		11.597
																			18.616		17.395
																			8.24		8.545
																			18.616		14.343
																			12.512		9.46
																			21.973		19.226
																			25.94		18.992
																			20.752		16.479
																			20.752		12.207
[truncated: 821 more rows]
