# Supplementary material for: Immature Caenorhabditis elegans motor neurons control early embryo behavior via both synaptic and nonsynaptic GABA release
Source: Proc Natl Acad Sci U S A. 2026 Jan 6;123(2):e2508541123. doi: 10.1073/pnas.2508541123 (PMC12799128; doi:10.1073/pnas.2508541123)
Supplement: Supplementary file 8 — Dataset S07 (XLSX) [file pnas.2508541123.sd07.xlsx]

## Sheet: Figure S1
Figure S1A				Figure S1A
	"mIPSC Amplitude (pA)"				"mIPSC Amplitude (pA)"
WT	unc-49 (mNG)			WT	acr-16 (mNG)
19.1562	19.1069			-32.715	-23.5497
20.9552	24.449			-25.6548	-14.8796
19.161	21.9065			-27.8674	-27.1717
12.7839	20.4952			-21.5508	-20.573
24.1321	15.19			-21.9754	-18.3574
15.4655	19.2021			-27.8185	-25.1141
14.2597	16.4199			-29.1383	-20.4456
18.6719	19.5444			-27.8726	-26.1129
20.0581	20.5573			-25.4981	-20.9032
19.0328	17.9254			-23.645	-22.5613
22.518	25.7683			-23.1969	-20.5758
19.0678	18.0101			-22.5829	-24.4442
23.9788	23.9817			-25.8208	-25.8982
16.9303	23.9918			-26.3078	-30.8025
25.2887	25.0466			-21.7803	-26.4776
18.9147	24.388			-26.3175	-21.9863
16.6157	15.4494			-22.0213	-25.1032
22.7604	20.2416			-28.0556	-22.5711
17.8998	24.0702			-21.3767	-26.3816
20.9305	19.7513			-23.0302	-28.9393
17.6821	17.3806			-22.3034	-22.4897
				-22.9537	-21.2801
