# Supplementary material for: Immature Caenorhabditis elegans motor neurons control early embryo behavior via both synaptic and nonsynaptic GABA release
Source: Proc Natl Acad Sci U S A. 2026 Jan 6;123(2):e2508541123. doi: 10.1073/pnas.2508541123 (PMC12799128; doi:10.1073/pnas.2508541123)
Supplement: Supplementary file 9 — Dataset S08 (XLSX) [file pnas.2508541123.sd08.xlsx]

## Sheet: Figure S2
Figure S1E							Figure S1F
"NLG-1 NR intensity (AU)"			"nrx-1 mNRA (% max)"				"NRX-1 NR intensity (AU)"
Integrated fluorescence (AU)	Age (mpf)		Age (mpf)	nlg-1 mNRA (% max)			Integrated fluorescence (AU)	Age (mpf)		Age (mpf)	nrx-1 mNRA (% max)
197426	510		471	24.3178			12412402	480		471	22.1723
2735854	510		510	42.291			753517	480		510	38.9913
1037823	510		548	69.1013			6142652	480		548	68.0353
4319064	510		587	81.3277			4254427	480		587	81.2287
409166	510		626	78.7581			663372	480		626	72.6914
3161235	510		665	100			14218003	480		665	100
1883729	510						6364018	480
124140	510						5841982	480
456950	510						4487428	480
124039	510						82910	510
174306	510						11155823	510
4444033	540						125759	510
97983	540						6272924	510
6329476	540						15507	510
1332946	540						6159840	510
496598	540						6038476	510
7388656	540						5713743	510
1549893	540						9574893	510
2431353	540						8111858	510
161086	540						15898890	510
2176422	540						6725588	510
811238	540						8667352	510
2501752	540						13935684	510
1546409	540						19348620	510
156858	540						12172686	510
7383451	540						101064	510
629072	540						17792255	510
5730257	540						6092	510
8231608	540						8192129	540
1135213	540						14501514	540
10519170	540						14169450	540
183441	540						2683605	540
4406331	540						8946578	540
1482733	540						15582065	540
46197	540						20272501	540
3444355	540						10197161	540
2146240	540						18243931	540
3163701	540						5591955	540
130257	540						7826441	540
1372666	540						14237668	540
1699496	540						18579257	540
9726909	570						11100808	540
904879	570						14976014	540
82915	570						7478921	540
9286599	570						5275501	540
6055417	570						9336494	540
5646515	570						5164056	540
8825147	570						6978615	570
1523224	570						9895836	570
6407520	570						26057116	570
24772	570						4049039	570
8813245	570						7854518	570
3640722	570						19651526	570
7351654	570						18530749	570
NaN	570						21958028	570
4904384	570						27622552	570
3044581	570						10170924	570
5866325	570						12588183	570
2596643	570						23178720	570
963376	570						14463651	570
2354575	570						16326246	570
6502714	570						11220146	570
7360836	570						11904016	570
4306619	570						11747150	570
2177082	570						17640675	570
211768	570						12978671	570
5969740	570						17992089	600
9357571	570						6552325	600
4837889	570						28721490	600
2965677	570						30461092	600
2722266	570						17425706	600
NaN	570						27211548	600
3255856	600						34086257	600
6048065	600						16165440	600
12346889	600						28539302	600
11887514	600						9572707	600
3362090	600						15968164	600
12218611	600						45734866	600
13602740	600						16888433	600
3846007	600						26541526	600
NaN	600						16190518	600
NaN	600						6273041	600
8993548	600						16844489	600
3008085	600						25690552	600
13058967	600						18370638	600
10316104	600						4716738	630
4837663	600						28602979	630
2458305	600						6346972	630
315535	600						35220632	630
4007385	600						16320203	630
2108850	600						25608809	630
482273	600						37484104	630
8747211	600						36494919	630
4010765	600						16750422	630
6169114	600						14905160	630
5833888	600						32931604	630
NaN	600						23356599	630
NaN	600						36376540	630
NaN	600						32335791	630
NaN	600						17343935	630
5530484	600						38206122	630
4893225	600						10727564	630
12377965	600						43402186	630
11463206	630						26655285	630
5713323	630						39246519	660
8788973	630						9707940	660
15449952	630						46415472	660
14317420	630						43724515	660
9332366	630						22922234	660
8086979	630						20264182	660
416973	630						9351736	660
304315	630						49398805	660
11076422	630						39519834	660
5299595	630						25495604	660
6936688	630						41397197	660
7158238	630						42175224	660
14232971	630						33191191	660
11379981	630						42549242	660
7820654	630						33133258	660
2812699	630						35924639	660
7531997	630						8019675	660
843581	630						34542575	660
13219651	630						19235871	660
10119088	630						18137178	690
3330640	630						14482235	690
12545969	630						28215997	690
13546695	630						31351053	690
3197877	630						34702569	690
4667937	630						30995000	690
4815856	630						34915327	690
8427754	630						50860625	690
13790715	630						45565824	690
2589119	630						15230579	690
592986	630						26020163	690
15892981	660						19251185	690
3491162	660						29909979	690
7368060	660						10715043	690
11459488	660						39992154	690
13310327	660						12022843	690
10536686	660						44064150	690
8494605	660						48637738	690
7437742	660						11770536	690
6239345	660
NaN	660
7329577	660
11277539	660
NaN	660
13138261	660
9089156	660
15442883	660
17852753	660
13424414	660
7108148	660
15118304	660
6141821	660
8842163	660
13911790	660
7281485	660
19472197	660
11720209	660
15955432	660
8939794	660
11000549	660
6762971	660
7723236	660
12475094	690
10085017	690
15154589	690
5658282	690
352780	690
12403814	690
2330337	690
7097291	690
9437841	690
1190866	690
7422968	690
685999	690
17654915	690
NaN	690
12932272	690
9926753	690
19049118	690
6747549	690
8464160	690
NaN	690
17755024	690
15116963	690
9304889	690
10338701	690
NaN	690
11480123	690
10477326	690
9701649	690
11941006	690
11946475	690
8214666	690
