# Supplementary material for: Immature Caenorhabditis elegans motor neurons control early embryo behavior via both synaptic and nonsynaptic GABA release
Source: Proc Natl Acad Sci U S A. 2026 Jan 6;123(2):e2508541123. doi: 10.1073/pnas.2508541123 (PMC12799128; doi:10.1073/pnas.2508541123)
Supplement: Supplementary file 10 — Dataset S09 (XLSX) [file pnas.2508541123.sd09.xlsx]

## Sheet: Figure S3
Figure S1A						Figure S1B						Figure S1C						Figure S1D					Figure S1E
	"Max slowing rate [-dd(pixels)/s]"						"Max slowing rate [-dd(pixels)/s]"						"Max slowing rate [-dd(pixels)/s]"						"Max slowing rate [-dd(pixels)/s]"					"Max slowing rate [-dd(pixels)/s]"
snf-11	unc-49; snf-11	unc-49	unc-49; snf-11; pat-10p:unc-49			WT	gbb-1; gbb-2	snf-11	gbb-1; gbb-2; snf-11			WT	snf-11	nkcc-1; snf-11	nkcc-1			snf-11	kcc-2; snf-11	kcc-2			WT	snf-11	abts-1; snf-11	abts-1
0.0422558	0.0186398	0.0228405	0.0433357			0.0154415	0.0165725	0.0355286	0.0281491			NaN	0.0440246	0.0351669	0.0210265			0.029786	0.0325559	0.0256477			0.0256803	0.0357217	0.037841	0.0215519
0.04155	0.0321294	0.0187388	0.0440459			0.0236999	0.0180664	0.0232606	0.0232424			NaN	NaN	0.0384592	0.0196607			0.0259118	NaN	NaN			0.0258534	0.0341368	0.045452	0.0215508
0.0366494	0.014976	0.0237715	0.0236467			0.019088	0.0185993	0.0248112	0.0226631			NaN	0.0397101	NaN	0.0262599			0.0357343	0.0298738	0.0218973			0.0273963	0.0435069	0.0357806	0.0227832
0.0555081	0.0281168	0.0280404	0.0623753			0.0199198	0.0273444	0.0339245	0.0189969			NaN	NaN	0.0478005	0.0218964			0.0307235	NaN	NaN			0.0231839	0.0355833	0.036006	0.0239083
0.0420802	0.0409449	0.0229955	0.0481373			0.0226532	0.0200472	0.034763	0.0363907			0.0296476	0.0408326	NaN	NaN			0.0378151	NaN	NaN			0.0227213	0.0422918	0.0369633	NaN
0.0323206	0.0268818	0.0251127	0.034595			0.0134398	0.0195238	0.016095	0.0311549			0.0223312	0.0457394	NaN	0.0202168			0.0308662	NaN	NaN			0.0223661	0.0397468	0.0376981	NaN
0.0428839	0.0352445	0.0202388	0.0360099			0.0269971	0.0247378	0.0220726	0.023222			0.0246666	0.0459354	NaN	NaN			0.0323632	0.0275423	0.0224452			0.0267183	0.0356362	0.0386339	0.0269309
0.0222619	NaN	0.0219992	0.0409647			0.0190905	0.0169083	0.0237592	0.0303526			0.0271932	0.0475773	0.0486317	0.022893			0.0309543	0.0329484	0.0226983			0.0240152	0.0312054	0.0304233	0.0230765
0.0467513	NaN	0.0200552	0.0389079			0.0129812	0.0168108	0.0319609	0.0366059			0.0227174	NaN	0.0466531	0.0219533			0.0307457	0.0274067	0.0178129			0.0221007	0.0309602	0.037355	NaN
0.041268	0.0131078	0.024826	0.0397265			0.0191983	0.0172403	0.0352631	0.0200905			NaN	NaN	0.0503631	0.0265951			0.0300288	0.0319884	0.0204858			0.0300369	NaN	0.03496	NaN
0.0534693	0.012312	0.024196	0.0233884			0.0161458	0.0181439	0.0260767	0.033294			0.0236726	NaN	0.0492723	NaN			0.035565	NaN	NaN			0.0225286	0.0337046	0.0417326	NaN
0.0369612	NaN	0.0163362	0.0342135			0.025055		0.0290853	0.0279656			NaN	NaN	NaN	NaN			0.043383	NaN	NaN			0.0253373	0.0358971	0.033468	NaN
0.0441117	0.0167224	0.017279	0.021718					0.0263937	0.0223202			NaN	NaN	NaN	NaN			NaN	NaN	NaN			0.026435	0.0355694	0.0413828	NaN
0.0480008	0.0245397	0.0194516						0.0283573	0.0259238			0.0281682	NaN	NaN	0.0255752			0.029495	NaN	NaN			0.024898	0.0446275	0.034319	0.0254855
0.0356897	0.0199658	0.0217382						0.0246843	0.0316314			0.0241503	NaN	0.0446161				0.0254209	NaN	NaN			0.0250102	0.0323719	0.0481458	0.0269078
0.0367293	0.022616							0.0296077					NaN	0.044717				0.0371194	0.0251605	0.0196185			0.0302685	0.0372702	0.0387596	0.0174422
0.0383419	0.0193032												0.0319085	0.0456313				0.0343337	0.0285961	NaN			0.0294	0.0478605	0.0379196
0.0410836	0.0241334												0.032214	0.0300435				0.0464741	0.0276296	0.0200785			0.0270825	0.0295587	0.0464909
0.0312479	0.0250346												0.0377296	0.0367686				0.0345513	0.026566	NaN			0.0233437	0.0317113	0.0439436
0.0338855	0.0181341												0.0303954	0.0511867				0.0355802	0.0354628	0.0203692			0.0248642	0.0379392	0.0316997
0.0389547	0.0218305												0.0314122	0.0379162				0.0293917	0.0221787	NaN			0.0265149	0.0443497	0.0434083
0.0337343	0.0322465												0.0363247	0.040164				0.0343804	0.0322374	NaN			0.0240517	0.0350317	0.0378917
0.0455105	0.0188272												0.034673	0.045033				0.0372779	0.0293869	NaN			0.0255788	0.0397495	0.0420526
0.0342593	0.0224854												0.0385715	0.0483088				0.0344576	0.0298591	NaN			0.0217805	0.045833	0.0394579
0.033118	0.0180837												0.0278051	0.0358727				0.0389455	NaN	0.0203082			0.0166917	0.0441963	NaN
0.0425687	0.0150649												0.0417966	0.0350003				0.0313675	0.0239084	NaN			NaN	0.0356329	NaN
0.0429322	0.0195523												0.0375527	0.032113				0.0366303	0.0304749	NaN			NaN	NaN	NaN
0.03371	0.0202625												0.03916	0.0436666				0.0293379	NaN	0.0165639			NaN	NaN	NaN
													0.029603	0.0390414				0.0451825	NaN	0.0225111			0.0226867	NaN	NaN
													0.0382127	NaN				NaN	0.0231569	NaN			NaN	NaN	0.0324372
													0.0319277	0.037267				0.0256076	0.0282553	0.0207264			NaN	0.0409546	0.0326049
													0.0455776	0.0459317				0.0334486					NaN	0.0372395	0.0470904
																							0.0254684	0.0333409	NaN
																							NaN	NaN	NaN
																							NaN	NaN	NaN
																							0.020797	0.0363242	NaN
																							NaN	0.0312662	0.0322303
																							0.0230836		0.031994
																							NaN		0.0356396
																							0.0293208
0.059174
