# Supplementary material for: Immature Caenorhabditis elegans motor neurons control early embryo behavior via both synaptic and nonsynaptic GABA release
Source: Proc Natl Acad Sci U S A. 2026 Jan 6;123(2):e2508541123. doi: 10.1073/pnas.2508541123 (PMC12799128; doi:10.1073/pnas.2508541123)
Supplement: Supplementary file 11 — Dataset S10 (XLSX) [file pnas.2508541123.sd10.xlsx]

## Sheet: Figure S4
Figure S4A						Figure S4B
	"Max slowing rate [-dd(pixels)/s]"						"Max slowing rate [-dd(pixels)/s]"
WT	snf-11	cat-1; snf-11	cat-1			WT	unc-47	unc-25	unc-13	unc-18
0.022287	0.0289359	NaN	0.0230458			0.0239407	0.0301987	0.0206742	0.0228231	0.0195681
0.0173381	0.0264771	NaN	0.0202999			0.0220298	0.0229909	0.0164308	0.0188988	0.0185248
0.0212515	0.0275425	0.0299269	0.0212246			0.0238603	0.0200059	0.0220321	0.0241466	0.013956
0.0176378	NaN	0.029782	0.0192365			0.0242728	0.0230202	0.0228859	0.0237268	0.0214094
0.0204619	0.0307081	NaN	0.0198825			0.024295	0.016275	0.0179609	0.0221765	NaN
0.0271531	0.0318021	NaN	NaN			0.0223243	0.0309542	NaN	NaN	0.0147911
NaN	0.0279184	0.0292921	0.029465			0.0219607	0.018363	0.0186898	0.022173	0.0154132
NaN	0.0331705	0.0307771	0.0207321			NaN	NaN	0.0247116	0.0261797	NaN
NaN	0.0318849	0.0270614	0.0156736			0.028063	0.018617	0.0187475	0.0218069	NaN
NaN	NaN	0.0230109	0.0157736			0.0255773	0.0205443	0.0194156	0.0210102	NaN
NaN	NaN	0.0288829	0.0217072			0.0235766	0.0255883	0.0165823	NaN	0.0108794
0.0240627	NaN	NaN	0.019927			0.0299701	0.0222418	0.0197468	0.0211553	NaN
NaN	0.0300305	NaN	NaN			0.026869	0.0253083	0.018654	0.0214059	0.016174
0.0204238	0.0310532	0.0302629	0.0210659			0.0213045	0.0202143	0.0222638	0.0236602	0.0147717
0.0170646	NaN	NaN	0.0247059			NaN	0.0184887	0.0222347	0.0222568	0.0193987
NaN	NaN	NaN	NaN			0.0197047	NaN	NaN	0.0217503	NaN
0.0237058	0.0294179	0.0353603	0.0196393			0.0262429	0.0206199	0.0220336	0.0175442	NaN
0.0217764	0.0295034	0.0214132	0.0157827			0.0236671	0.0231008	0.0246967	0.0202431	0.0169646
0.0206317	0.0309101	NaN	0.0190875			0.020997	0.0234316	0.020614	0.0204539	NaN
0.0185737	0.0364473	0.0306913	0.0238572			0.0243924	0.0188567	0.0181685	0.0229297	0.0183531
NaN	0.0284374	NaN	0.0194912			0.0232422	0.0262229	NaN	0.0204142	0.0165057
NaN	0.0332323	NaN	0.023093			NaN	NaN	NaN	0.0176774	0.0187345
NaN	0.0251778	0.0271985	0.0175704			0.0243948	0.0170114	0.0249245	0.0260213	0.018278
NaN	0.0308213	NaN	0.0233031			0.0183941	0.0190609	0.0248771	0.0211181	0.0177901
0.0253403	0.0282378	0.0349472	0.0194217			0.0249515	0.0202132	0.0259451	NaN	NaN
0.0192494	0.0302475	0.0268399	0.0193947			0.0233001	0.0184221	NaN	0.0267924	NaN
0.017436	0.0401439	0.0377775	0.0185898			0.0315011	0.0194904	NaN	0.0258581	NaN
0.022016	0.0293027	0.0239325	0.0181508			0.0236156	0.0233056	0.0174457	NaN	0.0182633
NaN	0.0249447	0.0312039	0.0212427			0.0242612	0.0258905	0.0214241	NaN	NaN
NaN	0.027621	0.0263855	0.0163818			0.02618	0.0184725	0.0192233	0.0239998	NaN
NaN	0.0280239	0.0333946	0.0161593			0.0208121	0.0277016	0.018157	NaN	NaN
0.0181487		0.0277501	0.0201179			NaN	NaN	0.0192456	0.0219849	0.0151872
						0.021869	0.0225993	NaN	NaN	0.0330963
						0.0246832	0.0255661	0.0241251	NaN	0.0241844
						0.0225721	0.0204503	NaN	NaN	0.0237343
						0.0271821	0.0218275	0.0232286	NaN	0.0329361
						0.0303697	0.0258627	NaN	NaN	0.0306633
						0.0207454	0.0267401	NaN	NaN	0.0312543
						0.0275427	0.0243856	0.0298206	0.0215002	0.0234302
						0.0241517	0.0239556	0.0236564	0.0222657	0.0238082
						0.0269275	0.0213596	0.0183106		0.028445
						0.0274254	0.0228886	NaN		NaN
						0.0265124	0.0214565	0.0174213		NaN
						0.0306386	NaN	0.0193831		0.0220404
						0.0245878	0.0248044	0.0204499		0.0302157
						0.0210652	0.0223992	NaN		0.0195199
						0.0253422	0.0203507	NaN
						0.0231653	0.0227902	0.0204656
						0.0258102	0.023386	0.0194006
						0.0286609	0.0300669	0.0222241
						0.0244706	0.0235241	0.0215127
						0.0208434	0.0234413	0.024592
						0.0214713	0.0281011	NaN
						0.0270522	0.0220925	NaN
						0.022862	0.021463	NaN
						0.0232268	NaN	NaN
						0.0279005	0.0236047	0.0203679
						0.027226	0.0245831	0.01934
						0.0243243	0.0266326	0.0215236
						0.0226592	0.0227228	0.0190492
						0.0245249	0.0217716	0.0209928
						0.0194328	0.0249827	0.0173995
						0.0229589	0.0227852	0.0259992
						0.0298006	0.0229199	NaN
						0.0237769	0.027158	0.0200433
						0.0252747	0.0156803	0.0162678
						0.0224379	0.0286103	NaN
						NaN	0.0240754	0.0207605
						0.0210673	0.0227382	0.0180146
						0.0241714	0.0251178	0.0171523
						0.0280988	0.0190135	NaN
						0.0200125	0.0184179	NaN
						0.0240783	0.0181496	0.0196717
						0.0267465	0.0232496	0.0235783
						0.0216824	0.0225555	NaN
						0.0236971	NaN	0.020922
						0.0231303	0.0210678	NaN
						0.0285908	0.0250811	0.016794
						NaN	0.023514	0.0186472
						NaN		0.0165612
						0.0225738
						0.0235815
						0.021102
						0.0247735
						0.0245527
						0.0213296
						0.0216884
						0.0208324
						0.0263355
						0.0286875
						0.0234097
						0.0249436
						0.0247304
						0.0299996
						0.0225444
						0.0236677
						0.0241461
						0.02284
						0.0257177
						0.0230564
						0.027128
						0.0282644
						0.020799
						0.0271193
						0.023646
						0.0243348
						0.0278371
						0.0252557
						NaN
						0.0319316
						0.0269302
						0.0173582
						0.0236987
						0.0269068
						NaN
						0.0298738
						0.0237917
						0.0243047
						0.0243492
						0.0272185
						0.0244191
						0.0223359
						NaN
						0.0292089
						0.0253901
						0.0224317
						0.0278661
						0.0241747
						0.0218543
						0.0290791
						NaN
						0.0267285
						0.0314957
						NaN
						NaN
						NaN
						0.026596
						0.0278384
						0.0245248
						NaN
						NaN
						0.0227117
						NaN
						NaN
						0.0246287
						0.0254899
						0.0243163
						NaN
						0.0195155
						NaN
						0.0259396
						0.0281681
						0.0270481
						0.0263199
						0.0234889
						0.0257971
						0.0271012
						NaN
						0.0243405
						0.0271187
						0.0244036
						0.0266216
						0.0235713
						0.0280406
						0.0239309
						0.0272
						0.022914
						0.0202763
						0.0267453
						0.0211321
						0.0257807
						0.0173266
						0.0219142
						0.0229463
						0.0214524
						0.0203564
						0.0262665
						0.0288618
						0.0216465
						0.0195256
						0.0216314
						0.0212344
						0.0255683
						0.0197519
						0.0226718
						0.0201992
						0.0272361
						0.0228535
						0.0240537
						0.0231928
						0.0220751
						0.025125
						0.0243483
						0.0244317
						0.0251582
						0.0241891
						0.0216144
						0.0229685
						0.0232368
						0.0241645
						0.0217656
						0.0243015
						0.0177872
						0.0230814
						0.0248277
						0.029247
						0.0231046
						0.02091
						0.0309466
						0.0252167
						0.0256388
						0.0233359
						0.0197218
						0.0268914
						0.0302188
						0.025262
						0.0261415
						0.0263457
						0.0288737
						0.0292865
						0.0297302
						0.0246101
						0.0206354
						0.0247799
						0.0273761
						0.021618
						0.0277649
						0.0258008
						0.0218512
						0.0287222
