# Supplementary material for: Immature Caenorhabditis elegans motor neurons control early embryo behavior via both synaptic and nonsynaptic GABA release
Source: Proc Natl Acad Sci U S A. 2026 Jan 6;123(2):e2508541123. doi: 10.1073/pnas.2508541123 (PMC12799128; doi:10.1073/pnas.2508541123)
Supplement: Supplementary file 12 — Dataset S11 (XLSX) [file pnas.2508541123.sd11.xlsx]

## Sheet: Figure S5
Figure S5A						Figure S5B					Figure S5C									Figure S5D
	"Max slowing rate [-dd(pixels)/s]"						"Max slowing rate [-dd(pixels)/s]"					"Max slowing rate [-dd(pixels)/s]"									"Max slowing rate [-dd(pixels)/s]"
best-18;best-19;snf-11	Punc-30:BEST-19 rescue	Pcpg-8:BEST-19 rescue	snf-11			unc-25;snf-11	unc-25;best-19(xs);snf-11	unc-25 best-18;best-19;snf-11			WT	snf-11	best-18;best-19;snf-11	unc-13;snf-11	unc-13;best-18;best-19;snf-11	unc-13	unc-25			snf-11	unc-13;snf-11	unc-13;unc-47;snf-11
0.039827	0.0359016	NaN	0.0490444			0.0240879	0.0188382	0.03077			0.0195105	0.0340985	0.0318667	0.0360365	0.0392875	0.0171281	NaN			0.0323978	NaN	0.0305955
0.0346725	0.0455805	NaN	0.049728			0.0316329	0.0196906	NaN			0.0231585	0.0317964	0.041028	0.0345857	0.0503375	0.0195877	0.0241251			0.039309	0.0315866	0.0466791
0.041401	0.0434372	NaN	0.0397332			0.0318175	0.019173	NaN			0.026614	0.0454259	0.0436339	0.0184599	0.043028	0.0277403	NaN			0.03964	0.0227796	0.0368731
0.0351812	0.0495284	0.0458087	0.0436871			NaN	0.0225699	NaN			0.0234634	0.038441	0.0336981	0.0295646	0.0400998	0.0186235	0.0232286			0.0486067	0.0367679	0.0501622
0.0391395	0.0482377	0.0308454	0.0397669			0.0330216	0.0172133	0.0159067			0.0271367	0.0469675	0.0285801	0.0294965	0.037273	0.0230809	NaN			0.0376576	NaN	0.038782
0.0401748	0.034949	0.0325672	0.041413			NaN	0.0262028	0.0229457			0.0266687	0.0475335	0.0385774	0.0397317	0.0337972	0.0220855	NaN			0.0428086	NaN	0.0346834
0.0346382	0.0452976	0.0397448	0.0373133			NaN	0.0262188	0.0250578			0.0240996	0.0407178	0.0321885	0.0339643	0.0321889	0.0223039	0.0298206			0.0352694	0.03972	0.0349957
0.0371335	0.0395264	0.0375343	0.0468464			0.0281853	0.0182022	NaN			0.0229778	0.0397422	0.0348467	0.0224474	0.039277	0.020153	0.0236564			0.0403583	NaN	0.0379031
0.0369098	0.043355	0.0403951	0.0531747			0.0293362	0.0207363	0.0319388			0.0231935	0.0319016	0.0406364	0.0356528	0.035182	0.0227285	0.0183106			0.0291513	0.0365837	0.0353585
0.0327625	0.056031	0.0468972	0.0374662			NaN	0.023595	0.026153			0.0222172	0.0457677	0.0368327	0.0362699	0.0388944	0.0271542	NaN			0.0352845	NaN	0.0296637
0.0467897	0.0350289	0.0414195	0.0493677			NaN	0.0179365	0.0163569			0.023038	0.0360017	0.0308653	0.028549	0.0460948	0.020706	0.0174213			0.0292422	0.0323234	0.0316933
0.0424727	0.0470248	0.0415058	0.0360776			0.0330671	0.0195391	0.035803			0.0270825	0.0334379	0.0301752	0.0463863	0.033976	0.0221155	0.0193832			0.0330805	NaN	0.0423102
0.0360734	0.0417725	NaN	0.0582826			0.0356555	0.0220798	0.0325198			0.0250475	0.037533	0.0432803	0.0328383	NaN	0.0231632	0.0204499			0.0395887	NaN	0.0256092
0.0313452	0.0443795	0.0346411	0.0467921			0.0292198	0.0174541	NaN			0.0255941	0.0438937	0.0308803	0.0417586	NaN	0.0209124	NaN			0.022927	NaN	0.0301811
0.0436302	0.036986	0.0361006	0.0482517			0.0365221	0.0178637	0.0361558			0.0268236	0.0324752	0.0307875	0.0372712	NaN	0.0221135	NaN			0.0314057	0.0355848	NaN
0.0320014	0.0362469	0.0375862	0.0375732			0.0229912	0.0182572	0.0304725			0.0322084	NaN	0.0278033	0.034393	0.0331419	0.0251236	0.0204657			0.0345559	NaN	NaN
0.03783		0.0437538	0.0371597			NaN	0.0194358	0.0231458			NaN	0.0435017	0.0296645	0.023397	0.037919	0.0208341	0.0194006			NaN	NaN	0.025049
0.0340841		0.0315486	0.0488599			NaN	0.0177005	0.0273184			0.0138885	0.0538492	0.0440627	0.0409952	0.0369204	NaN	0.0222241			0.0390881	NaN	0.0241125
0.0385924		0.0323413	0.0442226			0.0313087	0.0181673	0.0162824			NaN	0.0469248	0.0342193	0.0263552	NaN	0.0280412	0.0215127			0.0326036	NaN	0.0355054
0.0383209		0.0447156	0.0478802			0.034357	0.0213671	0.0292042			0.0206325	0.0377171	0.038423	NaN	0.0463317	NaN	0.024592			0.0218477	NaN	0.0385181
0.0370732		0.0501039	NaN			0.0339027	0.0208737	0.0323304			NaN	0.032282	0.0341501	0.035622	0.0344448	0.0248899	NaN			0.0373168	0.0305256	0.0377807
0.0431596		0.0526762	0.0372926			0.0345328	0.0208675	0.0279169			0.0225421	0.0400326	NaN	0.0430226	0.0374901	0.0204617	NaN			0.0412695	0.0191039	0.0384356
0.0352389		0.0407145	0.0300668			0.0339195	0.024285	0.0135252			0.019734	0.0404216	NaN	0.0348037	0.0308167	0.0214039	NaN			0.0338392	0.0276501	0.0376151
0.0324867		0.0365287	0.0434073			NaN	0.0199211	0.0118729			0.0182115	0.0417891	0.0209422	0.0340032	0.0350779	0.0189809	NaN			0.040743	NaN	0.0318249
0.0357183		0.0266157	0.0453223			0.0190768	0.0337557				0.0189397	0.0372978	0.0352145	0.0299912	0.0378408	0.0205481	0.0203679			0.0377014	0.0317595	0.0234531
NaN		0.041425	0.0457591			0.0192483	0.0313371				0.0272968	0.0449489	0.0414628	0.0409791	0.0332348	0.0207731	0.01934			0.0350121	0.025698	0.0383877
NaN		0.0360343	0.0336167			0.0199123	0.0238739				0.0205804	0.0393945	0.039579	0.043558	0.0386295	0.0208749	0.0215236			0.039583	NaN	0.0282029
NaN		0.0436713	0.031203			0.0147436	0.0233533				0.0236836	0.0396994	0.0437039	NaN	0.038569	NaN	0.0190492			0.0456368	NaN	0.0362519
0.0381593		0.0382284	0.0368618			0.0209923	0.0175659				0.0142441	0.0444836	0.0383396	0.0418387	0.0369678	0.0180064	0.0209928			0.0456737	NaN	0.0224413
0.0364785		0.0326001	0.0467734			0.0214639	0.0171052				0.0273252	0.0460153	0.0333038	0.0367323	0.0316077	0.0241802	0.0173995			0.0384123	NaN	0.0323221
0.0413963		0.0355989	0.0421385			0.0181031	0.0212467				0.0194055	0.0494887	0.0389222	0.0389495	0.0388279	0.0301438	0.0259992			0.0390097	NaN	0.0341036
0.0428658		0.0332326	0.0388604			0.0205948	0.0272157				0.0172066	0.0511638	0.0426194	0.0396288	0.0344873	0.0250294	NaN			0.0454439	NaN	0.0254656
0.0420518		0.0374618	0.0480854			0.0235834	0.0299594				0.0236987	0.0553932	0.0354886	0.0402254	0.0409616	0.0177962	0.0200433			0.0449363	NaN	0.0243257
0.036959		0.0340525	0.0422763			0.0222036	0.0440797				0.0269068	0.0461335	0.0457279	0.0356241	NaN	NaN	0.0162678			0.0399859	NaN	0.0375079
0.0378375		0.0320326	0.0438271			0.0228534	0.0440321				NaN	0.0447459	NaN	NaN	0.0502645	0.0236443	NaN			0.0355383	NaN	0.0246397
0.0354304		0.0306807	0.0384527			0.021254	0.0306219				0.0298738	0.0370643	NaN	0.0378155	0.0361187	0.0248644	0.0207605			0.0207661	NaN	0.0350137
0.0303832		0.0415263	0.0422243			0.021869	0.0300492				0.0237917	0.0350237	0.0538563	NaN	0.0402261	0.0250211	0.0180146			0.0308351	NaN	0.0343389
NaN		NaN	0.0422311			0.0242038	0.0211798				0.0243047	0.0525647	0.0297447	NaN	NaN	0.0236412	0.0171523			0.0308376	0.0398727	0.0318644
NaN		0.0349051	0.0548389			0.0253389	0.0224061				0.0243492	0.0310493	NaN	0.0334004	0.0386884	NaN	NaN			0.0334236	NaN	NaN
0.0351679		0.0366366	0.0377331			0.018807	0.0236885				0.0272184	0.0344566	0.0362876	0.0305841	0.0563119	NaN	NaN			0.037437	NaN	0.0312467
0.0355494		0.0473381	0.0358225			0.0197416	0.0260231				0.0244191	NaN	0.0396402	0.0351874	0.0466073	0.0183648	0.0196717			0.0350837	0.0227909	0.0252288
0.0447757		0.0486782	0.0422306			0.0206016	0.0177263				0.0223359	NaN	NaN	0.0288878	0.0523342	0.0180397	0.0235783			0.0382173	0.0182736	0.0161443
0.0395206		0.0444239	0.0437544			0.0185705	0.0222913				NaN	NaN	NaN	0.0317891	0.0378438	0.0192707	NaN			0.0406884	0.0320053	0.032055
0.0348669		0.0575417	0.033109			0.0196163	0.0254499				0.0292089	0.0409357	0.0435131	0.0265101	0.0283917	0.0213354	0.020922			0.0448567	0.0337397	0.0320744
0.0412503		0.0533819	0.0377678			0.0223819	0.0214435				0.0253901	0.0340253	NaN	0.032979	0.0337506	0.0235886	NaN			0.0320562	0.0300628	0.0351653
0.045349		0.0327593	0.0357158			0.0196529	0.0297909				0.0224317	NaN	0.0435073	0.0459001	0.0516911	0.0200519	0.016794			0.0510069	0.0264691	0.0246592
0.0308522		0.0295914	0.0509362			0.018464	0.0291147				0.0278661	0.0381453	0.0365227	0.0431818	NaN	0.0242516	0.0186471			0.0471575	0.0314319	0.0339358
0.0456874		0.0420872	0.0362592			0.0188001	0.0409832				0.0241748	0.042984	0.0442906	0.038794	NaN	0.0228856	0.0165612			0.0388169	0.0276109	0.031272
0.0335172		0.03641	0.0432849			0.0239342	0.0220548				0.0218543	0.0366523	0.0428238	0.0369261	0.036697	0.0202923	0.0206742			0.0353673	0.0315938	0.0371681
0.0356896		0.0439828	0.0566164			0.0211376	0.0188802				0.0290791	0.0328735	0.0492651	0.0288732	0.0376374	0.0203046	0.0164308			0.0439726	0.0289875	0.0345275
0.0405387		0.0344401	0.0514124			0.0228323	0.0184758				NaN	0.0378888	0.0336806	0.039718	0.0409972	0.0212288	0.0220321			0.0357927	0.0285896	0.0385067
0.0381384		0.0455568	0.0595188			0.0280265	0.0230393				0.0267285	0.0328517	0.0415269	0.0326235	0.0344724	0.0231833	0.0228859			0.0499442	0.027336	0.036412
0.0427454		0.0392487	0.0429529			0.0291997	0.0219182				0.0314957	0.0366144	0.0455914	0.0308535	0.0423585	0.0229367	0.0179609			0.0480789	NaN	0.0353678
0.0346608		0.0381108	0.0369037			0.0202065	0.0220651				NaN	0.0366331	0.0358024	0.0375676	0.0398652	0.0221784	NaN			0.0299305	0.0301491	NaN
0.0349114		0.0362771	0.038632			0.0241322	0.0215149				NaN	0.034709	0.0397217	0.0374962	0.0322439	0.0213934	0.0186898			0.0364266	0.0240713	0.0389341
0.0373894		0.0398392	0.0255268			0.0359412	0.0244445				NaN	0.0389178	NaN	0.0341647	0.0378795	0.0196478	0.0247116			0.0425683	0.0320761	0.0438593
0.0339891		0.0360098	0.0250288			0.0317319	0.0206297				0.026596	0.033416	0.0287042	0.0425099	0.0410985	0.0216773	0.0187475			0.0441229	0.0310243	0.0283595
0.0348869		0.0384424	0.04604			0.0462232	0.0200182				0.0278384	0.0387575	0.0302986	0.0301069	0.0372523	0.0220125	0.0194156			0.0403591	0.0347196	0.0384793
0.0280694		0.0416493	0.052656			0.0425386	0.0422146				0.0245248	0.0430978	0.0328507	0.0342382	0.0418813	0.0193612	0.0165823			0.034311	0.0328234	0.032599
0.0204279		0.0416968	0.0303782			0.049571	0.0296202				NaN	0.0364511	0.030003	0.0395526	0.0372681	0.0233085	0.0197468			0.0465565	0.0297875	NaN
0.0414672		0.0396893	0.0400744			0.0234428	0.0243067				NaN	0.0341888	0.0200007	0.0407543	0.0425072	0.0224875	0.018654			0.0256885	0.0323055	NaN
0.0392176		0.0448965	NaN			0.026518	0.0153237				0.0227117	0.043834	0.0343797	0.0355716	0.0348224	0.0202777	0.0222638			0.0381652	0.0274855	0.0220515
0.0482157		0.040368	0.0432117			0.0243182	0.0190378				NaN	0.0386523	0.0328956		0.0536385	0.0185878	0.0222347			0.0327588	0.0282932	NaN
0.0310842		0.040377	0.052226			0.0186081	0.0224924				NaN	0.0378131	0.0269634		0.0384192	0.0263518	NaN			0.0378855	0.0352321	0.0242298
0.0311958		0.0450091	0.0468516			0.0166232	0.016244				0.0246287	0.0411196	0.0342768		0.0396883		0.0220336			0.042677	0.041218	0.0312777
0.0371511		0.0407154	0.0452222			0.0166391	0.0189036				0.0254899	0.049438	0.0419406		0.0297172		0.0246967			0.0330748	0.0326854	NaN
0.0311669		0.0494633	0.054141			0.0206403	0.0186799				0.0243163	0.045558	0.0409602		0.0460094		0.020614			0.0342666	0.0369844	0.0231141
0.0233471		0.0349151	0.0489035			0.0206368	0.0278177				NaN	0.0418064	0.0443964		0.034827		0.0181685			0.0413924	0.0384502	0.0317045
NaN		0.0317057	0.0541145			0.0184545	0.0300473				0.0195155	0.047445	0.0363253		0.0387836		NaN			0.036353	0.0299974
NaN		0.0386572	0.0403031			0.0415895	0.0242407				NaN	0.0486649	0.033444				NaN			0.0431616	0.0305445
0.0309797		NaN	0.047311			0.03249	0.0194868				0.0259396	0.0383456	0.0458865				0.0249244			0.0403984
0.0176181		0.0449512	0.0305094			0.0264775	0.0353379				0.0281681	0.0485398	0.0366426				0.0248771			0.0364247
0.0469291			NaN			NaN					0.0270481	0.0378455	0.0334258				0.0259451
0.0352007			0.0353289			0.0166245					0.0263199	0.0422673	0.0394314				NaN
0.0425931			0.0465609			0.0283101					0.0234889	0.0484462	0.0374489				NaN
0.0420228			0.0414664			0.0199924					0.0257971	0.0532484	0.0427654				0.0174456
0.0347144			0.0423723			0.0223022					0.0271012	0.0464596	0.0456554				0.0214241
0.039192			0.0418651			0.0238604					NaN	0.0439937	0.0480784				0.0192233
0.0396986			0.0335759			0.0223938					0.0243406	0.0486433	0.0493027				0.018157
0.0326969			0.0413897			0.0214906					0.0271187	0.0487747	0.0513719				0.0192456
0.0361665			0.0423216			0.0313816						0.0463956	0.0379004
0.0320325			0.0340839			0.0384625						0.0460329	0.0393949
0.0312598			0.0434874			0.0326768						0.0327691	0.0399978
0.0370962			0.0293844			0.0364672						0.0459588	0.0417299
0.0393401			0.0429733			0.0180661						0.0484834	0.0552137
0.0356122			0.0394297			0.0217879						0.0545419	0.0432325
0.0311806			0.0389322			0.0232041						NaN	0.0467902
0.0426396			0.0365698			0.0151057						0.0499319	0.0398174
0.0447354			0.0279662			0.0247564						0.04956
0.0288748			0.0420091			0.0190999						0.0333187
0.0336916			0.0346974			0.0245651						0.0398045
0.0359293			0.0348191			0.023089						0.0284118
0.0330521			0.0314483			0.0297788						0.0368799
0.0325669						0.0267794						0.0409993
0.0367964						0.0241706						0.0410526
0.0351405						0.0278324						0.0407359
												0.0304093
												0.0431633
												0.0348527
												0.033897
												0.0350454
												0.0386795
												0.0371722
												0.0275743
												0.0399164
												0.038492
												0.0345928
												0.0442232
												0.0423395
												0.0408948
												0.0328162
												0.0347189
												0.039169
												0.0412489
												0.0428529
												0.0396624
												0.0338122
												0.037429
												0.0328229
												0.0417064
												0.0434162
												0.0337406
												0.0345899
												0.0402404
												0.0369873
												0.0406536
												0.0363815
												0.0368322
												0.0463181
												0.0482284
												0.0304627
												0.0358546
												0.0285852
												0.0495591
												0.0398703
												0.0411276
												0.0391838
												0.0342306
												0.0473179
												0.0537191
												0.038551
												0.041957
												0.0393224
												0.0427437
												0.0468709
												0.0456045
												0.0477759
												0.0474014
												0.0477354
												0.0445254
												0.0358649
												0.0381713
												0.0377716
												0.0459806
												0.0435324
												0.0452623
												0.0350683
												0.0395465
												0.0461824
												0.0338644
												NaN
												0.0405325
												0.0319607
												0.0341918
												0.0373799
												0.0424265
												0.051562
												0.0420973
												0.0424666
												0.0427448
												0.05345
												0.0404471
												0.0285142
												0.0460764
												0.0400438
												0.0374077
												0.0417531
												0.0420169
												0.0423469
												0.0533002
												0.0414165
