# Supplementary material for: Immature Caenorhabditis elegans motor neurons control early embryo behavior via both synaptic and nonsynaptic GABA release
Source: Proc Natl Acad Sci U S A. 2026 Jan 6;123(2):e2508541123. doi: 10.1073/pnas.2508541123 (PMC12799128; doi:10.1073/pnas.2508541123)
Supplement: Supplementary file 13 — Dataset S12 (XLSX) [file pnas.2508541123.sd12.xlsx]

## Sheet: Figure S6
Figure S6C					Figure S6E
	"Scarlet-SpH (G/R)"					"UNC-49 intensity (G/R)"
unc-13	unc-13;best-18;best-19	unc-13;best-19(xs)			snf-11	best-18;best-19;snf-11	best-19(xs);snf-11	frm-3
0.342675	0.280464	0.211662			1.4175	1.13042	0.960458	0.607755
0.191263	0.315898	0.697527			0.739358	0.90534	1.11015	0.51079
1.49611	0.262645	0.59118			1.16972	0.633291	0.848896	0.400735
0.38662	0.219429	0.70637			1.30495	1.46177	1.27655	0.579084
0.333834	0.298166	0.264812			1.35414	1.24131	1.14621	0.6964
1.49952	0.290205	0.243591			0.874559	0.717706	0.917244	0.675807
0.261885	0.305948	0.283218			1.10704	1.01058	1.33555	0.506538
0.24166	0.96941	0.530234			1.18874	1.32292	1.0287	0.820262
0.352388	0.254132	0.321741			1.28745	0.962354	0.531114	0.496056
0.297686	0.315046	0.399111			1.14175	1.09679	1.43954	0.543646
0.400658	0.285359	0.325636			0.600494	0.891572	0.93345	0.443196
0.291085	0.432263	0.252529			0.817272	1.03141	0.756948	0.370815
0.579037	0.238279	0.389756			0.707182	0.85136	0.84115	1.09242
1.23856	0.533941	0.411785			1.24716	0.949292	0.986788	0.543339
0.267073	0.333029	0.417796			1.44261	1.35683	1.31592	0.558343
0.560796	0.513179	0.342443			1.23392	1.28843	1.11953	0.6989
0.229209	0.241605	0.477588			1.90933	1.03587	1.74871	0.776033
0.26693	0.519823	0.32144			0.616954	1.01916	0.617246	0.660504
0.355557	0.284993	1.18286			0.883375	1.7189	0.577959	0.42874
0.27562	0.165749	0.269628			1.15137	0.920239	0.725827	1.09785
0.388467	0.247947	0.506229			1.16035	1.28976	1.00134	0.492551
0.263349	0.369768	0.249707			0.583331	0.871205	1.33936	0.352262
0.237646	0.329254	0.298066			1.31149	0.941281	1.04009	0.70062
0.384948	0.388967	0.250189			1.00209	1.01764	1.23997	0.764755
1.02659	0.263096	0.419046			1.30613	0.53099	1.83963	0.536044
0.612459	0.591484	0.535			1.83749	1.47737	1.6305	0.66389
	0.482882	0.351582			1.08045	0.825188	0.677247	0.739841
	0.308277				0.874379	0.967607	0.917648	0.415
	0.3811				1.13825	0.422326	1.21814	0.436872
					0.724198	0.912515	1.41512	0.447315
					1.25617	1.3718	0.447795	0.397824
					0.863189	0.842755	0.90663	0.466716
					0.646114	1.10262	0.769728
					0.875002	0.363614	1.63229
					0.776356	1.00534	0.923832
					0.694861	1.07433	1.38018
					0.972789	0.699534	1.28611
					0.975063	1.32984	0.956935
					0.797361	0.413404	1.57535
					1.32065	2.26776	2.92255
					0.819912	0.776923	1.33535
					1.07384	1.08002	0.802628
					1.5074	1.6175	1.38227
					1.00409	1.28375	1.31033
					1.42513		0.665982
					1.58581		0.917611
					1.30179		1.04542
					1.63864		0.787628
					0.96794		0.744968
					1.04206		0.602578
					0.706532		0.4292
					1.19971		0.807498
					0.703591		0.953596
							0.756487
							0.726626
							0.902815
							0.804577
							1.12634
							0.805775
